# Supplementary material for: Genetic variation influencing DNA methylation provides insights into molecular mechanisms regulating genomic function
Source: Nat Genet. Author manuscript; Available in PMC 2024 Dec 27. (PMC7617265; doi:10.1038/s41588-021-00969-x)
Supplement: Supplementary Tables [file EMS137094-supplement-Supplementary_Tables.xlsx]

## Sheet: Summary of tables
ID	Short name	Location	File size
ST1	Replication rates for meQTLs in our study	In excel	NA
ST2	Replication of meQTLs from published studies	In excel	NA
ST3	Replication of meQTLs between studies	In excel	NA
ST4	Medip replication	In excel	NA
ST5	Cosmopolitan meQTL results	https://zenodo.org/record/5196216#.YRZ3TfJxeUk	2.9 GB
ST6	Variance in methylation explained by SNPs	In excel	NA
ST7	Cross-tissue replication of meQTLs	https://zenodo.org/record/5196216#.YRZ3TfJxeUk	5.1 GB
ST8	Conditional analysis of meQTLs	https://zenodo.org/record/5196216#.YRZ3TfJxeUk	17 MB
ST9	Sentinel SNPs and CpGs	https://zenodo.org/record/5196216#.YRZ3TfJxeUk	9 MB
ST10	SNP to gene expression	In excel	NA
ST11	Enrichment of trait associations with meQTL CpGs	In excel	NA
ST12	CpG to gene expression (adjusted for SNPs and white cell subsets)	In excel	NA
ST13	Power estimates for SMR analysis of trans-eQTMs	In excel	NA
ST14	HiC interaction analysis	In excel	NA
ST15	Identification of cis-eQTLs underlying trans-CpG signatures of meQTL SNPs	In excel	NA
ST16	Genetic variation underlying BMI and relationships with DNA methylation	In excel	NA
ST17	UBASH3B gene expression and clinical traits	In excel	NA
ST18	Initial candidate genes	In excel	NA
ST19	Pathway analysis	In excel	NA
ST20	ChIP-seq data sources	In excel	NA
ST21	Microarray coverage and TF enrichment findings	In excel	NA
ST22	Candidate transcription factors encoded in cis	In excel	NA
ST23	Candidate transcription factors encoded in cis or trans	In excel	NA
ST24	Candidate genes from pathway analyses	In excel	NA
ST25	Gene ontology analysis of candidate genes from pathway analyses	In excel	NA
ST26	Shortlist for IP MS experiment for ZNF333	In excel	NA
ST27	Gene Ontology analysis of ZNF333 interactors	In excel	NA
ST28	IP MS experiment for ZNF333	In excel	NA
ST29	Enrichment of population iQTLs with GWAS traits	In excel	NA
ST30	Phenotypes associated with Population iQTLs	In excel	NA
ST31	Cosmopolitan and genome wide meQTL SNPs with iQTLs	In excel	NA
ST32	Phenotypes associated with WBC iQTLs	In excel	NA
ST33	Cohort characteristics	In excel	NA
ST34	Cohort methods	In excel	NA
ST35	meQTLs are not enriched for WBC SNPs	In excel	NA
ST36	Weighted annotations	In excel	NA
ST37	Replication of eQTMs	In excel	NA
ST38	Impact of WC correction on eQTM results	In excel	NA
ST39	Variance in methylation and relationship to associations	In excel	NA
ST40	GWAS studies used for evaluation of loci	In excel	NA
ST41	Pathway analysis of the WBC iQTLs	In excel	NA
	Cloud-Folder containing all larger STs:	https://zenodo.org/record/5196216#.YRZ3TfJxeUk

## Sheet: ST1
Primary analysis: criteria for replication P<0.05 in replication cohort and P<10-1E4 in combined analysis
Discovery GWAS						Ancestry specific replication					Cross-ancestry replication
Population	Sample size	SNPs	CpGs	P-value threshold	meQTLs discovered	Ancestry	Sample size	P-value threshold	meQTLs replicated	Replication rate	Ancestry	Sample size	P-value threshold	meQTLs replicated	Replication rate	Union
Europeans	1731	9128315	349724	P<10E-14	7165495	Europeans	2068	P<0.05 + P<10E-14 in combined analysis	6545753	0.91	South Asians	1841	P<0.05 + P<10E-14 in combined analysis	5,284,601/ 5,690,551	0.93	11165559
South Asians	1841	7859923	358482		11419237	South Asians	1354		11368648	0.996	Europeans	1731		10,011,174/11,154,942	0.9
Sensitivity analysis: criteria for replication P<0.05 after Bonferroni correction for number of tests
Discovery GWAS						Ancestry specific replication					Cross-ancestry replication
Population	Sample size	SNPs	CpGs	P-value threshold	meQTLs discovered	Ancestry	Sample size	P-value threshold	meQTLs replicated	Replication rate	Ancestry	Sample size	P-value threshold	meQTLs replicated	Replication rate	Union
Europeans	1731	9128315	349724	P<10E-14	7165495	Europeans	2068	P<6.98E-9 (0.05/7,165,495)	5884830	0.821273	South Asians	1841	P<9.66E-9 (0.05/5,175,949)	4,507,071/ 5,175,949	0.870772	10729148
South Asians	1841	7859923	358482		11419237	South Asians	1354	P<4.38E-9 (0.05/11,419,237)	10484855	0.918175	Europeans	1731	P<4.85E-9 (0.05/10,298,732)	6,238,652/ 10,298,732	0.605769

## Sheet: ST2
Study	P-value threshold	meQTLs reported (N)	Replicate at P<0.05	Replicate at P<(0.05/N)	Replicate at P<10-14
Cis-associations
Bonder 2017	P<1.4x10-4	46076390	0.81	0.42	0.31
Gaunt 2016	P<1x10-14	1247856	0.84	0.76	0.71
Lemire 2015	PLRT<4.8x10-10	82225	0.85	0.82	0.74
Hannon 2018	P<6.52x10-14	20620555	0.9	0.81	0.75
McRae 2018	P<1x10−11	52916	0.69	0.68	0.67
Huan 2019	P<2x10-11	27235719	0.94	0.74	0.59
Trans-associations
Bonder 2017	P<2.6x10-7	27817	0.8	0.38	0.14
Gaunt 2016	P<1x10-14	118075	0.63	0.57	0.53
Lemire 2015	PLRT<3.2x10-13	1919	0.86	0.85	0.78
Hannon 2018	P<6.52x10-14	1088775	0.79	0.69	0.58
McRae 2018	P<1x10−13	2027	0.83	0.83	0.8
Huan 2019	P<1.5x10-14	1604599	0.94	0.76	0.6

## Sheet: ST3
Panel A
total	cis	long-range cis	trans
2050416 (18%)	1674920 (16%)	266857 (76%)	108639 (23%)
Panel B
	Total	In 1 study	In 2 studies	In >=3 studies
total	9092344 (22%)	2420991 (10%)	3703481 (29%)	2967872 (63%)
cis	8655274 (22%)	2133659 (10%)	3608693 (29%)	2912922 (63%)
long-range cis	80242 (19%)	61930 (17%)	14800 (40%)	3512 (40%)
trans	356828 (21%)	225402 (15%)	79988 (43%)	51438 (61%)
Panel C
	Total	In 1 study	In 2 studies	In >=3 studies
total	8800688 (27%)	2537477 (14%)	3668395 (36%)	2594816 (66%)
cis	8372625 (27%)	2234564 (13%)	3582215 (36%)	2555846 (66%)
long-range cis	74721 (21%)	60958 (19%)	11148 (40%)	2615 (37%)
trans	353342 (22%)	241955 (18%)	75032 (44%)	36355 (65%)
Panel D
Study	PMID	Percent replicated	Threshold for Signficance
Gaunt et al.	27036880	0.38	FDR < 0.05
Lemire et al.	25716334	0.65	FDR < 0.05
Hannon et al.	30401456	0.51	Bonferroni p < 0.05
McRae et al.	30514905	0.61	Bonferroni p < 0.05 and replicated
Bonder et al.	27918535	0.14	FDR < 0.05
Smith et al.	24555763	0.65	FDR < 0.05
Huan et al.	31537805	0.28	Bonferroni p < 0.05

## Sheet: ST4
Statistical significance (p) cut-off	Replicated in KORA (of 328)	P-value for greater than background	Median replicated in background	Enrichment
0.05	184	< 0.01	151	1.22
0.01	161	< 0.01	122	1.32
0.05/328	124	< 0.01	90	1.38
10^-14	87	< 0.01	48	1.81

## Sheet: ST5 - legend
Column	Units or coding	Description
snp		SNP rsID
snp.chr		SNP chromosome
snp.pos		SNP position
A1		Reference allele
A2		Effect allele
eaf.eu		Effect allele frequency in Europeans
eaf.sa		Effect allele frequency in South Asians
snp.gene		Gene nearest to SNP
cpg		CpG ID
cpg.chr		CpG chromosome
cpg.pos		CpG position
cpg.gene		Gene annotated to the CpG by the Illumina 450K array manifest
discovery.population	Eur (Europeans); SA (South Asian); Both (Europeans and South Asians)	Population in which the SNP-CpG pair was identified in the discovery genome-wide association analysis
beta.eur	Methylation, on 0-1 scale (ie 0-100%)	Change in methylation per copy of effect allele (beta coefficient for association of SNP with CpG, from linear regression) in Europeans
se.eur	Methylation, on 0-1 scale (ie 0-100%)	Standard error of the beta coefficient for association of SNP with CpG (from linear regression) in Europeans
p.eur		P value for association of SNP with CpG in Europeans
beta.sa	Methylation, on 0-1 scale (ie 0-100%)	Change in methylation per copy of effect allele (beta coefficient for association of SNP with CpG, from linear regression) in South Asians
se.sa	Methylation, on 0-1 scale (ie 0-100%)	Standard error of the beta coefficient for association of SNP with CpG (from linear regression) in South Asians
p.sa		P value for association of SNP with CpG in South Asians
beta.combined		Change in methylation per copy of effect allele (beta coefficient for association of SNP with CpG, from linear regression) in combined analysis of data for Europeans and South Asians
se.combined		Standard error of the beta coefficient for association of SNP with CpG (from linear regression) in combined analysis of data for Europeans and South Asians
p.combined		P value for association of SNP with CpG in combined analysis of data for Europeans and South Asians

## Sheet: ST5 - demo
snp	snp.chr	snp.pos	A1	A2	eaf.eu	eaf.sa	snp.gene	cpg	cpg.chr	cpg.pos	cpg.gene	discovery.population	beta.eur	se.eur	p.eur	beta.sa	se.sa	p.sa	beta.combined	se.combined	p.combined
rs13303313	1	943968	C	T	0.541093	0.315678	ISG15	cg05528516	1	1070040	C1orf159	Eur	0.0131537	0.00116608	1.64151e-29	0.00586982	0.00140182	2.82311e-05	0.0131537	0.00116608	1.64151e-29
rs9331223	1	950677	T	C	0.547002	0.581026	ISG15	cg05528516	1	1070040	C1orf159	Eur	0.0124108	0.0011747	4.32518e-26	0.00564711	0.00141018	6.21417e-05	0.0124108	0.0011747	4.32518e-26
rs9442611	1	952428	G	A	0.537877	0.54654	ISG15	cg05528516	1	1070040	C1orf159	Eur	0.0135309	0.00125984	6.59717e-27	0.00553588	0.00143616	0.0001159	0.0135309	0.00125984	6.59717e-27
rs9442612	1	953952	G	A	0.535515	0.307194	AGRN	cg05528516	1	1070040	C1orf159	Eur	0.0138451	0.00121861	6.50905e-30	0.00539128	0.00142823	0.000160132	0.0138451	0.00121861	6.50905e-30
rs61766299	1	954777	C	A	0.53521	0.550561	AGRN	cg05528516	1	1070040	C1orf159	Eur	0.0136653	0.00122496	6.71222e-29	0.00534033	0.00143435	0.000196726	0.0136653	0.00122496	6.71222e-29
rs9777931	1	956852	C	T	0.526333	0.311479	AGRN	cg05528516	1	1070040	C1orf159	Eur	0.0118269	0.00117391	7.13965e-24	0.00567396	0.00142535	6.86955e-05	0.0118269	0.00117391	7.13965e-24
rs2001744	1	958248	A	G	0.377921	0.330994	AGRN	cg05528516	1	1070040	C1orf159	Eur	-0.0113139	0.00139585	5.25639e-16	-0.00592436	0.00150988	8.7188e-05	-0.0113139	0.00139585	5.25639e-16
rs2341363	1	958731	A	G	0.373773	0.178218	AGRN	cg05528516	1	1070040	C1orf159	Eur	-0.0112331	0.00140635	1.3776e-15	-0.00665758	0.00152247	1.22619e-05	-0.0112331	0.00140635	1.3776e-15
rs2710890	1	958905	A	G	0.376382	0.180782	AGRN	cg05528516	1	1070040	C1orf159	Eur	-0.0112755	0.00140128	8.51504e-16	-0.00664311	0.00152139	1.26261e-05	-0.0112755	0.00140128	8.51504e-16
rs2710889	1	958953	A	G	0.380122	0.329477	AGRN	cg05528516	1	1070040	C1orf159	Eur	-0.0119137	0.0013979	1.56073e-17	-0.00661486	0.0015257	1.45343e-05	-0.0119137	0.0013979	1.56073e-17
rs3845291	1	959155	G	A	0.510377	0.30107	AGRN	cg05528516	1	1070040	C1orf159	Eur	0.0136661	0.00120695	1.01118e-29	0.00612282	0.00144533	2.2725e-05	0.0136661	0.00120695	1.01118e-29
rs3845292	1	959169	G	C	0.533856	0.879291	AGRN	cg05528516	1	1070040	C1orf159	Eur	0.0142808	0.00118376	1.63648e-33	0.00598488	0.00143053	2.86812e-05	0.0142808	0.00118376	1.63648e-33
rs4039721	1	959231	G	A	0.481382	0.517285	AGRN	cg05528516	1	1070040	C1orf159	Eur	0.0112299	0.00129862	5.25881e-18	0.00560506	0.0014586	0.000121658	0.0112299	0.00129862	5.25881e-18
rs4970392	1	960409	G	C	0.536169	0.556492	AGRN	cg05528516	1	1070040	C1orf159	Eur	0.0131003	0.00117163	5.03667e-29	0.00602305	0.00140329	1.77009e-05	0.0131003	0.00117163	5.03667e-29
rs4970393	1	962606	G	A	0.559483	0.322979	AGRN	cg05528516	1	1070040	C1orf159	Eur	0.0131469	0.00116091	9.91364e-30	0.00683834	0.00141366	1.31596e-06	0.0131469	0.00116091	9.91364e-30
rs4970394	1	962891	C	T	0.558187	0.921165	AGRN	cg15576492	1	1015447	C1orf159	Both	-0.0403125	0.00268614	6.54835e-51	-0.0646242	0.00321438	6.70743e-90	-0.0403125	0.00268614	6.54835e-51
rs4970394	1	962891	C	T	0.558187	0.921165	AGRN	cg05528516	1	1070040	C1orf159	Eur	0.0125049	0.00115227	1.9435e-27	0.00737908	0.00142513	2.24495e-07	0.0125049	0.00115227	1.9435e-27
rs9442389	1	963013	C	T	0.478613	0.783263	AGRN	cg05528516	1	1070040	C1orf159	Eur	0.0147342	0.00147214	1.39556e-23	0.00620404	0.00147284	2.52788e-05	0.0147342	0.00147214	1.39556e-23
rs4970349	1	967658	C	T	0.544	0.307711	AGRN	cg05528516	1	1070040	C1orf159	Eur	0.0135104	0.00117316	1.09268e-30	0.00568458	0.00138013	3.80735e-05	0.0135104	0.00117316	1.09268e-30
rs9442364	1	970215	G	C	0.562795	0.575077	AGRN	cg05528516	1	1070040	C1orf159	Eur	0.0147873	0.00120821	1.92434e-34	0.0062567	0.00141473	9.7555e-06	0.0147873	0.00120821	1.92434e-34
rs4970350	1	972180	G	A	0.563858	0.895474	AGRN	cg05528516	1	1070040	C1orf159	Eur	0.0125779	0.00117108	6.57245e-27	0.00549797	0.00141483	0.000101926	0.0125779	0.00117108	6.57245e-27
rs9442391	1	984302	T	C	0.551993	0.576335	AGRN	cg05528516	1	1070040	C1orf159	Eur	0.0136876	0.00112779	6.75202e-34	0.00597236	0.00136722	1.2525e-05	0.0136876	0.00112779	6.75202e-34
rs2275813	1	985266	C	T	0.533283	0.866069	AGRN	cg15576492	1	1015447	C1orf159	Both	-0.0393248	0.00270565	7.34075e-48	-0.0662198	0.00301226	4.14824e-107	-0.0393248	0.00270565	7.34075e-48
rs2275813	1	985266	C	T	0.533283	0.866069	AGRN	cg05528516	1	1070040	C1orf159	Eur	0.0127944	0.00115415	1.47436e-28	0.00603657	0.00136131	9.23348e-06	0.0127944	0.00115415	1.47436e-28
rs9331226	1	992819	G	A	0.558508	0.315285	AGRN	cg15576492	1	1015447	C1orf159	Both	-0.0472013	0.00258805	2.56902e-74	-0.0696377	0.00284328	1.79626e-132	-0.0472013	0.00258805	2.56902e-74
rs9331226	1	992819	G	A	0.558508	0.315285	AGRN	cg11200797	1	1016470	C1orf159	Both	-0.0331524	0.00150563	1.89615e-107	-0.0339599	0.00155338	5.99398e-106	-0.0331524	0.00150563	1.89615e-107
rs9331226	1	992819	G	A	0.558508	0.315285	AGRN	cg05528516	1	1070040	C1orf159	Eur	0.0134033	0.00112551	1.06654e-32	0.00531927	0.00131675	5.35207e-05	0.0134033	0.00112551	1.06654e-32
rs13303240	1	993360	C	A	0.544557	0.306949	AGRN	cg15576492	1	1015447	C1orf159	Both	-0.047464	0.00258613	3.10816e-75	-0.0713935	0.00278006	1.92668e-145	-0.047464	0.00258613	3.10816e-75
rs13303240	1	993360	C	A	0.544557	0.306949	AGRN	cg11200797	1	1016470	C1orf159	Both	-0.0343478	0.00149369	5.20055e-117	-0.0342785	0.00153026	3.90057e-111	-0.0343478	0.00149369	5.20055e-117
rs13303240	1	993360	C	A	0.544557	0.306949	AGRN	cg05528516	1	1070040	C1orf159	Eur	0.0134551	0.00112422	5.20303e-33	0.00468576	0.00130417	0.000327016	0.0134551	0.00112422	5.20303e-33
rs9442393	1	995481	T	G	0.538142	0.309214	AGRN	cg15576492	1	1015447	C1orf159	Both	-0.0477387	0.00255445	6.14536e-78	-0.0731636	0.00272223	4.15377e-159	-0.0477387	0.00255445	6.14536e-78
rs9442393	1	995481	T	G	0.538142	0.309214	AGRN	cg11200797	1	1016470	C1orf159	Both	-0.0355426	0.00146349	2.74688e-130	-0.0346239	0.00151282	6.26604e-116	-0.0355426	0.00146349	2.74688e-130
rs9442393	1	995481	T	G	0.538142	0.309214	AGRN	cg05528516	1	1070040	C1orf159	Eur	0.0134668	0.00111278	1.032e-33	0.00492144	0.0012924	0.000140104	0.0134668	0.00111278	1.032e-33
rs7526076	1	998395	A	G	0.733692	0.767934	AGRN	cg05505459	1	911995	C1orf170	Both	-0.0645224	0.00269552	1.26401e-126	-0.068877	0.00458992	6.69362e-51	-0.0645224	0.00269552	1.26401e-126
rs7526076	1	998395	A	G	0.733692	0.767934	AGRN	cg05528516	1	1070040	C1orf159	Eur	0.0145995	0.00113853	1.21663e-37	0.0112943	0.00152623	1.36076e-13	0.0145995	0.00113853	1.21663e-37
rs3813194	1	998582	G	C	0.535686	0.306322	AGRN	cg15576492	1	1015447	C1orf159	Both	-0.0511657	0.00256991	3.36576e-88	-0.0727402	0.00273995	2.71095e-155	-0.0511657	0.00256991	3.36576e-88
rs3813194	1	998582	G	C	0.535686	0.306322	AGRN	cg11200797	1	1016470	C1orf159	Both	-0.036764	0.00148194	7.34373e-136	-0.0349657	0.00151651	1.25998e-117	-0.036764	0.00148194	7.34373e-136
rs3813194	1	998582	G	C	0.535686	0.306322	AGRN	cg05528516	1	1070040	C1orf159	Eur	0.0139798	0.00113102	4.28708e-35	0.00507918	0.00129539	8.81994e-05	0.0139798	0.00113102	4.28708e-35
rs11584349	1	1000156	C	T	0.712697	0.754703	RNF223	cg05505459	1	911995	C1orf170	Both	-0.0603348	0.0027024	2.04853e-110	-0.0676921	0.00454912	4.42652e-50	-0.0603348	0.0027024	2.04853e-110
rs11584349	1	1000156	C	T	0.712697	0.754703	RNF223	cg05528516	1	1070040	C1orf159	Eur	0.0157459	0.00111012	1.15192e-45	0.0114887	0.00151017	2.79409e-14	0.0157459	0.00111012	1.15192e-45
rs9442365	1	1000643	C	G	0.72641	0.387842	RNF223	cg05505459	1	911995	C1orf170	Both	-0.0330909	0.00358094	2.44591e-20	-0.0646422	0.00478693	1.4835e-41	-0.0330909	0.00358094	2.44591e-20
rs4970401	1	1001177	G	C	0.717585	0.752922	RNF223	cg05505459	1	911995	C1orf170	Both	-0.0581889	0.00273149	1.06454e-100	-0.0686611	0.00453528	8.91017e-52	-0.0581889	0.00273149	1.06454e-100
rs4970401	1	1001177	G	C	0.717585	0.752922	RNF223	cg05528516	1	1070040	C1orf159	Both	0.0158277	0.00110596	1.86149e-46	0.0117716	0.00150688	5.63138e-15	0.0158277	0.00110596	1.86149e-46
rs4246502	1	1002932	C	G	0.729599	0.771291	RNF223	cg05505459	1	911995	C1orf170	Both	-0.0615605	0.00274944	4.90368e-111	-0.0682735	0.00467263	2.37746e-48	-0.0615605	0.00274944	4.90368e-111
rs4246502	1	1002932	C	G	0.729599	0.771291	RNF223	cg05528516	1	1070040	C1orf159	Both	0.0154492	0.0011353	3.58584e-42	0.0120811	0.00154567	5.44812e-15	0.0154492	0.0011353	3.58584e-42
rs4074992	1	1003053	C	T	0.478069	0.289248	RNF223	cg05528516	1	1070040	C1orf159	Eur	0.0106194	0.00126643	5.05854e-17	0.0048593	0.00134867	0.000314532	0.0106194	0.00126643	5.05854e-17
rs4075116	1	1003629	C	T	0.7194	0.751404	RNF223	cg05505459	1	911995	C1orf170	Both	-0.0615171	0.00271604	1.41072e-113	-0.0678987	0.00450585	2.58917e-51	-0.0615171	0.00271604	1.41072e-113
rs4075116	1	1003629	C	T	0.7194	0.751404	RNF223	cg05528516	1	1070040	C1orf159	Both	0.0165588	0.00111513	7.049e-50	0.0117739	0.00149493	3.38341e-15	0.0165588	0.00111513	7.049e-50
rs11588092	1	1004427	G	A	0.735848	0.726132	RNF223	cg05505459	1	911995	C1orf170	Both	-0.0372772	0.00325811	2.59746e-30	-0.0643645	0.00461736	3.63581e-44	-0.0372772	0.00325811	2.59746e-30
rs11588092	1	1004427	G	A	0.735848	0.726132	RNF223	cg18432292	1	1003755	RNF223	Both	0.0241009	0.00152926	5.8782e-56	0.0574046	0.00146142	0	0.0241009	0.00152926	5.8782e-56
rs11588092	1	1004427	G	A	0.735848	0.726132	RNF223	cg05528516	1	1070040	C1orf159	Both	0.0118172	0.00117728	1.04043e-23	0.0121421	0.00151969	1.35098e-15	0.0118172	0.00117728	1.04043e-23
rs4073176	1	1004957	G	A	0.559721	0.886657	RNF223	cg11200797	1	1016470	C1orf159	Both	-0.0380019	0.00144859	1.09434e-151	-0.0352121	0.0014807	5.28453e-125	-0.0380019	0.00144859	1.09434e-151
rs4073176	1	1004957	G	A	0.559721	0.886657	RNF223	cg05528516	1	1070040	C1orf159	Eur	0.0144611	0.00111744	2.6342e-38	0.00541703	0.0012695	1.98057e-05	0.0144611	0.00111744	2.6342e-38
rs4073177	1	1004980	G	A	0.55972	0.574883	RNF223	cg11200797	1	1016470	C1orf159	Both	-0.0379879	0.00144952	2.19513e-151	-0.0352273	0.00147675	9.05417e-126	-0.0379879	0.00144952	2.19513e-151
rs4073177	1	1004980	G	A	0.55972	0.574883	RNF223	cg05528516	1	1070040	C1orf159	Eur	0.0144614	0.00111783	2.78397e-38	0.00540325	0.00126709	2.00543e-05	0.0144614	0.00111783	2.78397e-38
rs9442394	1	1006223	G	A	0.551061	0.874732	RNF223	cg15576492	1	1015447	C1orf159	Both	-0.0520002	0.00253694	2.28027e-93	-0.0751978	0.00260611	4.46263e-183	-0.0520002	0.00253694	2.28027e-93
rs9442394	1	1006223	G	A	0.551061	0.874732	RNF223	cg11200797	1	1016470	C1orf159	Both	-0.0385511	0.00144622	1.5069e-156	-0.0352577	0.00146883	2.53149e-127	-0.0385511	0.00144622	1.5069e-156
rs9442394	1	1006223	G	A	0.551061	0.874732	RNF223	cg05528516	1	1070040	C1orf159	Eur	0.0145871	0.00111918	7.86354e-39	0.00542879	0.00126165	1.68548e-05	0.0145871	0.00111918	7.86354e-39
rs4326571	1	1006990	G	A	0.707507	1.14882	RNF223	cg05505459	1	911995	C1orf170	Both	-0.0588555	0.00268463	1.56323e-106	-0.0626695	0.00442029	1.25945e-45	-0.0588555	0.00268463	1.56323e-106
rs4326571	1	1006990	G	A	0.707507	1.14882	RNF223	cg18432292	1	1003755	RNF223	Both	0.0381599	0.00106882	3.57314e-279	0.0572446	0.00136841	0	0.0381599	0.00106882	3.57314e-279
rs4326571	1	1006990	G	A	0.707507	1.14882	RNF223	cg05528516	1	1070040	C1orf159	Both	0.016016	0.00110635	1.70556e-47	0.0138624	0.00144693	9.65022e-22	0.016016	0.00110635	1.70556e-47
rs4633229	1	1007203	A	G	0.759443	0.425625	RNF223	cg18432292	1	1003755	RNF223	Both	0.029371	0.00118703	3.67125e-135	0.0584197	0.00154997	0	0.029371	0.00118703	3.67125e-135
rs4633229	1	1007203	A	G	0.759443	0.425625	RNF223	cg05528516	1	1070040	C1orf159	Eur	0.0150775	0.00107698	1.56469e-44	0.0121598	0.00157551	1.18149e-14	0.0150775	0.00107698	1.56469e-44
rs4333796	1	1007432	G	A	0.539148	0.555609	RNF223	cg05505459	1	911995	C1orf170	Both	-0.051967	0.00273969	3.12311e-80	-0.0563579	0.00376448	1.13637e-50	-0.051967	0.00273969	3.12311e-80
rs4333796	1	1007432	G	A	0.539148	0.555609	RNF223	cg18432292	1	1003755	RNF223	Both	0.0251024	0.00128139	1.88151e-85	0.0274916	0.00150948	4.09831e-74	0.0251024	0.00128139	1.88151e-85
rs4333796	1	1007432	G	A	0.539148	0.555609	RNF223	cg15576492	1	1015447	C1orf159	Both	-0.0500998	0.0025302	2.93586e-87	-0.0731291	0.00264414	2.29525e-168	-0.0500998	0.0025302	2.93586e-87
rs4333796	1	1007432	G	A	0.539148	0.555609	RNF223	cg11200797	1	1016470	C1orf159	Both	-0.037308	0.00145477	4.76248e-145	-0.0355269	0.0014699	4.64598e-129	-0.037308	0.00145477	4.76248e-145
rs4333796	1	1007432	G	A	0.539148	0.555609	RNF223	cg05528516	1	1070040	C1orf159	Eur	0.0149166	0.00110771	2.47539e-41	0.00731352	0.00125891	6.27003e-09	0.0149166	0.00110771	2.47539e-41
rs9442366	1	1009234	T	C	0.534994	0.85701	RNF223	cg05505459	1	911995	C1orf170	Both	-0.0515569	0.0027552	3.90795e-78	-0.0556549	0.00374364	5.43657e-50	-0.0515569	0.0027552	3.90795e-78
rs9442366	1	1009234	T	C	0.534994	0.85701	RNF223	cg18432292	1	1003755	RNF223	Both	0.0254341	0.00128645	5.31399e-87	0.0277024	0.00149552	1.3307e-76	0.0254341	0.00128645	5.31399e-87
rs9442366	1	1009234	T	C	0.534994	0.85701	RNF223	cg15576492	1	1015447	C1orf159	Both	-0.0506138	0.00253957	2.23275e-88	-0.0729227	0.00262367	5.10112e-170	-0.0506138	0.00253957	2.23275e-88
rs9442366	1	1009234	T	C	0.534994	0.85701	RNF223	cg11200797	1	1016470	C1orf159	Both	-0.037518	0.00145935	9.35759e-146	-0.0355597	0.00145745	1.77043e-131	-0.037518	0.00145935	9.35759e-146
rs9442366	1	1009234	T	C	0.534994	0.85701	RNF223	cg05528516	1	1070040	C1orf159	Eur	0.0150609	0.0011136	1.12065e-41	0.00712731	0.00125168	1.23945e-08	0.0150609	0.0011136	1.12065e-41
rs75479766	1	1009441	G	A	0.103907	0.0988976	RNF223	cg05505459	1	911995	C1orf170	Both	0.0872688	0.00539978	9.41543e-59	0.0723103	0.00863171	5.41602e-17	0.0872688	0.00539978	9.41543e-59
rs75479766	1	1009441	G	A	0.103907	0.0988976	RNF223	cg05528516	1	1070040	C1orf159	Both	-0.0255496	0.00209707	3.80754e-34	-0.0220585	0.00275265	1.11441e-15	-0.0255496	0.00209707	3.80754e-34
rs9442367	1	1009478	G	C	0.708147	0.747085	RNF223	cg05505459	1	911995	C1orf170	Both	-0.0583394	0.00267568	2.14698e-105	-0.0622771	0.00441859	4.11608e-45	-0.0583394	0.00267568	2.14698e-105
rs9442367	1	1009478	G	C	0.708147	0.747085	RNF223	cg18432292	1	1003755	RNF223	Both	0.0377395	0.00106969	1.16219e-272	0.0570759	0.0013711	0	0.0377395	0.00106969	1.16219e-272
rs9442367	1	1009478	G	C	0.708147	0.747085	RNF223	cg05528516	1	1070040	C1orf159	Both	0.0164497	0.00110058	1.64394e-50	0.0139019	0.00144507	6.56795e-22	0.0164497	0.00110058	1.64394e-50
rs9442368	1	1010717	C	T	0.5438	0.312459	RNF223	cg05505459	1	911995	C1orf170	Both	-0.0524191	0.00274483	2.6551e-81	-0.0561379	0.0037677	3.30713e-50	-0.0524191	0.00274483	2.6551e-81
rs9442368	1	1010717	C	T	0.5438	0.312459	RNF223	cg18432292	1	1003755	RNF223	Both	0.0255466	0.00128461	5.30303e-88	0.0281946	0.00150314	1.69324e-78	0.0255466	0.00128461	5.30303e-88
rs9442368	1	1010717	C	T	0.5438	0.312459	RNF223	cg15576492	1	1015447	C1orf159	Both	-0.0508203	0.0025237	3.4853e-90	-0.071546	0.00266843	2.34214e-158	-0.0508203	0.0025237	3.4853e-90
rs9442368	1	1010717	C	T	0.5438	0.312459	RNF223	cg11200797	1	1016470	C1orf159	Both	-0.0378135	0.00144655	1.26733e-150	-0.0355862	0.00146929	1.36952e-129	-0.0378135	0.00144655	1.26733e-150
rs9442368	1	1010717	C	T	0.5438	0.312459	RNF223	cg05528516	1	1070040	C1orf159	Eur	0.0152395	0.00110998	6.75893e-43	0.00699345	0.00126057	2.89215e-08	0.0152395	0.00110998	6.75893e-43
rs78632925	1	1012706	T	C	0.421239	0.421453	RNF223	cg05505459	1	911995	C1orf170	Both	0.038199	0.00380653	1.06817e-23	0.0496031	0.00425391	2.02659e-31	0.038199	0.00380653	1.06817e-23
rs78632925	1	1012706	T	C	0.421239	0.421453	RNF223	cg15576492	1	1015447	C1orf159	Both	0.0506998	0.0032163	5.55885e-56	0.0716927	0.00305269	5.79202e-122	0.0506998	0.0032163	5.55885e-56
rs78632925	1	1012706	T	C	0.421239	0.421453	RNF223	cg11200797	1	1016470	C1orf159	Both	0.02624	0.00196908	1.63364e-40	0.0348811	0.00167764	5.14197e-96	0.02624	0.00196908	1.63364e-40
rs12401605	1	1014836	A	G	0.526155	0.538296	C1orf159	cg05505459	1	911995	C1orf170	Both	-0.0443667	0.00286114	3.12798e-54	-0.0533458	0.00376973	1.83817e-45	-0.0443667	0.00286114	3.12798e-54
rs12401605	1	1014836	A	G	0.526155	0.538296	C1orf159	cg18432292	1	1003755	RNF223	Both	0.02282	0.0013258	2.15137e-66	0.0274824	0.00150123	7.33845e-75	0.02282	0.0013258	2.15137e-66
rs12401605	1	1014836	A	G	0.526155	0.538296	C1orf159	cg15576492	1	1015447	C1orf159	Both	-0.0455702	0.00260603	1.81707e-68	-0.0708092	0.00266223	7.22071e-156	-0.0455702	0.00260603	1.81707e-68
rs12401605	1	1014836	A	G	0.526155	0.538296	C1orf159	cg11200797	1	1016470	C1orf159	Both	-0.0329873	0.00153927	6.9435e-102	-0.0349556	0.00147421	2.75027e-124	-0.0329873	0.00153927	6.9435e-102
rs12401605	1	1014836	A	G	0.526155	0.538296	C1orf159	cg05528516	1	1070040	C1orf159	Eur	0.0142426	0.00112833	1.58251e-36	0.00736876	0.00125297	4.07705e-09	0.0142426	0.00112833	1.58251e-36
rs12411041	1	1014864	T	A	0.530197	0.303351	C1orf159	cg05505459	1	911995	C1orf170	Both	-0.0468113	0.00281642	4.92199e-62	-0.0523148	0.00374165	2.0147e-44	-0.0468113	0.00281642	4.92199e-62
rs12411041	1	1014864	T	A	0.530197	0.303351	C1orf159	cg18432292	1	1003755	RNF223	Both	0.0229212	0.00131595	6.01896e-68	0.0272522	0.00148767	5.87155e-75	0.0229212	0.00131595	6.01896e-68
rs12411041	1	1014864	T	A	0.530197	0.303351	C1orf159	cg15576492	1	1015447	C1orf159	Both	-0.0472256	0.00257036	2.1547e-75	-0.0711364	0.00262621	1.3994e-161	-0.0472256	0.00257036	2.1547e-75
rs12411041	1	1014864	T	A	0.530197	0.303351	C1orf159	cg11200797	1	1016470	C1orf159	Both	-0.0328692	0.00152398	3.58504e-103	-0.035307	0.0014527	1.75829e-130	-0.0328692	0.00152398	3.58504e-103
rs12411041	1	1014864	T	A	0.530197	0.303351	C1orf159	cg05528516	1	1070040	C1orf159	Eur	0.0144495	0.00111776	3.16192e-38	0.00733191	0.00124224	3.5875e-09	0.0144495	0.00111776	3.16192e-38
rs36027499	1	1015126	A	G	0.533864	0.85117	C1orf159	cg05505459	1	911995	C1orf170	Both	-0.0457782	0.00281108	1.26261e-59	-0.0520599	0.0037456	6.42596e-44	-0.0457782	0.00281108	1.26261e-59
rs36027499	1	1015126	A	G	0.533864	0.85117	C1orf159	cg18432292	1	1003755	RNF223	Both	0.0230036	0.00130926	4.1829e-69	0.0275146	0.00148606	1.56055e-76	0.0230036	0.00130926	4.1829e-69
rs36027499	1	1015126	A	G	0.533864	0.85117	C1orf159	cg15576492	1	1015447	C1orf159	Both	-0.0482252	0.00254881	7.71099e-80	-0.0708938	0.00263086	6.18031e-160	-0.0482252	0.00254881	7.71099e-80
rs36027499	1	1015126	A	G	0.533864	0.85117	C1orf159	cg11200797	1	1016470	C1orf159	Both	-0.0333561	0.00151086	5.19086e-108	-0.034975	0.00145818	3.95207e-127	-0.0333561	0.00151086	5.19086e-108
rs36027499	1	1015126	A	G	0.533864	0.85117	C1orf159	cg05528516	1	1070040	C1orf159	Eur	0.0143018	0.00111268	8.21901e-38	0.00722697	0.00124306	6.10458e-09	0.0143018	0.00111268	8.21901e-38
rs9442369	1	1015257	A	G	0.536843	0.852368	C1orf159	cg05505459	1	911995	C1orf170	Both	-0.0452589	0.00281309	3.06193e-58	-0.0529127	0.00378157	1.7383e-44	-0.0452589	0.00281309	3.06193e-58
rs9442369	1	1015257	A	G	0.536843	0.852368	C1orf159	cg18432292	1	1003755	RNF223	Both	0.0227897	0.00131012	8.97849e-68	0.0277545	0.00150177	2.92684e-76	0.0227897	0.00131012	8.97849e-68
rs9442369	1	1015257	A	G	0.536843	0.852368	C1orf159	cg15576492	1	1015447	C1orf159	Both	-0.0476966	0.00255338	7.23003e-78	-0.071209	0.00266428	2.26673e-157	-0.0476966	0.00255338	7.23003e-78
rs9442369	1	1015257	A	G	0.536843	0.852368	C1orf159	cg11200797	1	1016470	C1orf159	Both	-0.0333969	0.00150958	1.88826e-108	-0.0352168	0.00147393	3.60473e-126	-0.0333969	0.00150958	1.88826e-108
rs9442369	1	1015257	A	G	0.536843	0.852368	C1orf159	cg05528516	1	1070040	C1orf159	Eur	0.0141176	0.00111246	6.68456e-37	0.00732803	0.00125572	5.35527e-09	0.0141176	0.00111246	6.68456e-37
rs9442370	1	1015551	C	T	0.524531	0.542857	C1orf159	cg05505459	1	911995	C1orf170	Both	-0.0453174	0.00282369	5.80699e-58	-0.051602	0.00383067	2.32509e-41	-0.0453174	0.00282369	5.80699e-58
rs9442370	1	1015551	C	T	0.524531	0.542857	C1orf159	cg15576492	1	1015447	C1orf159	Both	-0.044881	0.00259106	3.23707e-67	-0.0713522	0.00269782	3.8376e-154	-0.044881	0.00259106	3.23707e-67
rs9442370	1	1015551	C	T	0.524531	0.542857	C1orf159	cg11200797	1	1016470	C1orf159	Both	-0.0304224	0.0015498	8.58591e-86	-0.0353828	0.00148932	9.14637e-125	-0.0304224	0.0015498	8.58591e-86
rs9442370	1	1015551	C	T	0.524531	0.542857	C1orf159	cg05528516	1	1070040	C1orf159	Eur	0.0138202	0.00111973	5.35466e-35	0.00604153	0.00127132	2.01241e-06	0.0138202	0.00111973	5.35466e-35
rs12746483	1	1015817	G	A	0.702766	1.12871	C1orf159	cg05505459	1	911995	C1orf170	Both	-0.0565464	0.00267816	5.92549e-99	-0.0577428	0.00437433	8.72923e-40	-0.0565464	0.00267816	5.92549e-99
rs12746483	1	1015817	G	A	0.702766	1.12871	C1orf159	cg18432292	1	1003755	RNF223	Both	0.0362541	0.00107977	3.76479e-247	0.0546169	0.00138955	0	0.0362541	0.00107977	3.76479e-247
rs12746483	1	1015817	G	A	0.702766	1.12871	C1orf159	cg05528516	1	1070040	C1orf159	Both	0.0158738	0.00110257	5.38933e-47	0.0140536	0.00141989	4.26057e-23	0.0158738	0.00110257	5.38933e-47
rs3766193	1	1017170	C	G	0.52919	0.541501	C1orf159	cg05505459	1	911995	C1orf170	Both	-0.0499402	0.00277937	3.45996e-72	-0.0506605	0.00371701	2.67929e-42	-0.0499402	0.00277937	3.45996e-72
rs3766193	1	1017170	C	G	0.52919	0.541501	C1orf159	cg18432292	1	1003755	RNF223	Both	0.0245389	0.00129397	3.38569e-80	0.0270459	0.00147367	3.13656e-75	0.0245389	0.00129397	3.38569e-80
rs3766193	1	1017170	C	G	0.52919	0.541501	C1orf159	cg15576492	1	1015447	C1orf159	Both	-0.0491292	0.00254674	6.39611e-83	-0.0701108	0.00260849	3.97584e-159	-0.0491292	0.00254674	6.39611e-83
rs3766193	1	1017170	C	G	0.52919	0.541501	C1orf159	cg11200797	1	1016470	C1orf159	Both	-0.0350703	0.00149109	2.55238e-122	-0.0351754	0.00143956	7.28813e-132	-0.0350703	0.00149109	2.55238e-122
rs3766193	1	1017170	C	G	0.52919	0.541501	C1orf159	cg05528516	1	1070040	C1orf159	Eur	0.0158396	0.00111271	5.5428e-46	0.00790133	0.00122882	1.27586e-10	0.0158396	0.00111271	5.5428e-46
rs3766192	1	1017197	C	T	0.521994	0.822298	C1orf159	cg05505459	1	911995	C1orf170	Both	-0.0500041	0.00277732	1.79841e-72	-0.050716	0.00371968	2.49647e-42	-0.0500041	0.00277732	1.79841e-72
rs3766192	1	1017197	C	T	0.521994	0.822298	C1orf159	cg18432292	1	1003755	RNF223	Both	0.0240722	0.00129765	8.06179e-77	0.0271683	0.00147368	6.80294e-76	0.0240722	0.00129765	8.06179e-77
rs3766192	1	1017197	C	T	0.521994	0.822298	C1orf159	cg15576492	1	1015447	C1orf159	Both	-0.0495662	0.00254431	1.58531e-84	-0.0694051	0.00262207	2.17156e-154	-0.0495662	0.00254431	1.58531e-84
rs3766192	1	1017197	C	T	0.521994	0.822298	C1orf159	cg11200797	1	1016470	C1orf159	Both	-0.0348269	0.00149411	3.56019e-120	-0.0349376	0.00144394	2.45525e-129	-0.0348269	0.00149411	3.56019e-120
rs3766192	1	1017197	C	T	0.521994	0.822298	C1orf159	cg05528516	1	1070040	C1orf159	Eur	0.0157732	0.00111348	1.49273e-45	0.00810184	0.00122913	4.35333e-11	0.0157732	0.00111348	1.49273e-45
rs1133647	1	1017341	G	T	0.706417	0.406868	C1orf159	cg05505459	1	911995	C1orf170	Both	-0.0595949	0.00268189	2.13964e-109	-0.0560472	0.00433641	3.26165e-38	-0.0595949	0.00268189	2.13964e-109
rs1133647	1	1017341	G	T	0.706417	0.406868	C1orf159	cg18432292	1	1003755	RNF223	Both	0.0355646	0.00112704	1.49123e-218	0.0534521	0.00138848	0	0.0355646	0.00112704	1.49123e-218
rs1133647	1	1017341	G	T	0.706417	0.406868	C1orf159	cg05528516	1	1070040	C1orf159	Both	0.0170066	0.00112136	5.93708e-52	0.0149985	0.00139916	8.23174e-27	0.0170066	0.00112136	5.93708e-52
rs9442395	1	1018144	T	C	0.533347	0.544602	C1orf159	cg05505459	1	911995	C1orf170	Both	-0.0495244	0.00275787	4.19598e-72	-0.0495568	0.00370976	1.05716e-40	-0.0495244	0.00275787	4.19598e-72
rs9442395	1	1018144	T	C	0.533347	0.544602	C1orf159	cg18432292	1	1003755	RNF223	Both	0.024151	0.00128838	2.11821e-78	0.0268912	0.00146832	6.36288e-75	0.024151	0.00128838	2.11821e-78
rs9442395	1	1018144	T	C	0.533347	0.544602	C1orf159	cg15576492	1	1015447	C1orf159	Both	-0.051934	0.00248647	7.08677e-97	-0.0692168	0.0026087	4.02222e-155	-0.051934	0.00248647	7.08677e-97
rs9442395	1	1018144	T	C	0.533347	0.544602	C1orf159	cg11200797	1	1016470	C1orf159	Both	-0.0366542	0.00145239	1.56944e-140	-0.0352372	0.00143306	1.66426e-133	-0.0366542	0.00145239	1.56944e-140
rs9442395	1	1018144	T	C	0.533347	0.544602	C1orf159	cg05528516	1	1070040	C1orf159	Eur	0.0160865	0.00109723	1.14565e-48	0.00794348	0.00122413	8.6355e-11	0.0160865	0.00109723	1.14565e-48
rs9442371	1	1018562	C	T	0.532088	0.300215	C1orf159	cg05505459	1	911995	C1orf170	Both	-0.0494342	0.00275668	6.57693e-72	-0.0495368	0.00371419	1.40715e-40	-0.0494342	0.00275668	6.57693e-72
rs9442371	1	1018562	C	T	0.532088	0.300215	C1orf159	cg18432292	1	1003755	RNF223	Both	0.0241411	0.0012883	2.39098e-78	0.0270809	0.00146803	5.49931e-76	0.0241411	0.0012883	2.39098e-78
rs9442371	1	1018562	C	T	0.532088	0.300215	C1orf159	cg15576492	1	1015447	C1orf159	Both	-0.0517082	0.00248761	5.76257e-96	-0.0693005	0.00261062	2.89023e-155	-0.0517082	0.00248761	5.76257e-96
rs9442371	1	1018562	C	T	0.532088	0.300215	C1orf159	cg11200797	1	1016470	C1orf159	Both	-0.0366686	0.00145122	7.29024e-141	-0.0352943	0.00143458	1.18739e-133	-0.0366686	0.00145122	7.29024e-141
rs9442371	1	1018562	C	T	0.532088	0.300215	C1orf159	cg05528516	1	1070040	C1orf159	Eur	0.0159924	0.00109749	4.24723e-48	0.00807972	0.00122478	4.19995e-11	0.0159924	0.00109749	4.24723e-48
rs9442372	1	1018704	A	G	0.538284	0.854616	C1orf159	cg05505459	1	911995	C1orf170	Both	-0.0481184	0.00276382	6.91265e-68	-0.0493967	0.00371492	2.41494e-40	-0.0481184	0.00276382	6.91265e-68
rs9442372	1	1018704	A	G	0.538284	0.854616	C1orf159	cg15576492	1	1015447	C1orf159	Both	-0.0516704	0.00248265	3.32732e-96	-0.0696886	0.00260461	1.05472e-157	-0.0516704	0.00248265	3.32732e-96
rs9442372	1	1018704	A	G	0.538284	0.854616	C1orf159	cg11200797	1	1016470	C1orf159	Both	-0.0360817	0.00145525	1.03622e-135	-0.0352067	0.00143682	1.3671e-132	-0.0360817	0.00145525	1.03622e-135
rs9442372	1	1018704	A	G	0.538284	0.854616	C1orf159	cg05528516	1	1070040	C1orf159	Eur	0.0157394	0.00109609	9.27901e-47	0.00793122	0.00122532	9.62061e-11	0.0157394	0.00109609	9.27901e-47
rs2298215	1	1019175	C	G	0.694166	1.09747	C1orf159	cg05505459	1	911995	C1orf170	Both	-0.0534644	0.00267772	1.0805e-88	-0.0540848	0.0042689	8.72777e-37	-0.0534644	0.00267772	1.0805e-88
rs2298215	1	1019175	C	G	0.694166	1.09747	C1orf159	cg18432292	1	1003755	RNF223	Both	0.0331887	0.00112733	1.69424e-190	0.0486514	0.00143793	6.15304e-251	0.0331887	0.00112733	1.69424e-190
rs2298215	1	1019175	C	G	0.694166	1.09747	C1orf159	cg05528516	1	1070040	C1orf159	Both	0.0157474	0.00110007	1.76454e-46	0.0143033	0.00137777	3.01276e-25	0.0157474	0.00110007	1.76454e-46
rs9442396	1	1019180	T	C	0.542797	0.310718	C1orf159	cg05505459	1	911995	C1orf170	Both	-0.0493185	0.00275679	1.4151e-71	-0.0515156	0.00376246	1.13344e-42	-0.0493185	0.00275679	1.4151e-71
rs9442396	1	1019180	T	C	0.542797	0.310718	C1orf159	cg18432292	1	1003755	RNF223	Both	0.0246196	0.00128214	3.56692e-82	0.027285	0.00149309	1.32839e-74	0.0246196	0.00128214	3.56692e-82
rs9442396	1	1019180	T	C	0.542797	0.310718	C1orf159	cg15576492	1	1015447	C1orf159	Both	-0.0532473	0.00247694	1.65248e-102	-0.0705549	0.00264679	1.49329e-156	-0.0532473	0.00247694	1.65248e-102
rs9442396	1	1019180	T	C	0.542797	0.310718	C1orf159	cg11200797	1	1016470	C1orf159	Both	-0.0369312	0.00144842	2.09834e-143	-0.0353917	0.0014615	1.51106e-129	-0.0369312	0.00144842	2.09834e-143
rs9442396	1	1019180	T	C	0.542797	0.310718	C1orf159	cg05528516	1	1070040	C1orf159	Eur	0.0160189	0.00109748	2.97404e-48	0.0075312	0.00124572	1.488e-09	0.0160189	0.00109748	2.97404e-48
rs9442397	1	1020406	T	C	0.710006	1.09932	C1orf159	cg05505459	1	911995	C1orf170	Both	-0.0522063	0.00269938	2.46831e-83	-0.0539427	0.00428776	2.69859e-36	-0.0522063	0.00269938	2.46831e-83
rs9442397	1	1020406	T	C	0.710006	1.09932	C1orf159	cg18432292	1	1003755	RNF223	Both	0.0321712	0.00114861	1.26648e-172	0.0491212	0.00144021	5.79883e-255	0.0321712	0.00114861	1.26648e-172
rs9442397	1	1020406	T	C	0.710006	1.09932	C1orf159	cg05528516	1	1070040	C1orf159	Both	0.0153057	0.00111305	5.00977e-43	0.0145154	0.00138214	8.44615e-26	0.0153057	0.00111305	5.00977e-43
rs3737728	1	1021415	A	G	0.716294	0.74257	C1orf159	cg05505459	1	911995	C1orf170	Both	-0.0618854	0.0027609	2.81647e-111	-0.0523157	0.00432693	1.18234e-33	-0.0618854	0.0027609	2.81647e-111
rs3737728	1	1021415	A	G	0.716294	0.74257	C1orf159	cg18432292	1	1003755	RNF223	Both	0.0381089	0.00114059	9.3046e-245	0.0518308	0.00140568	1.27941e-297	0.0381089	0.00114059	9.3046e-245
rs3737728	1	1021415	A	G	0.716294	0.74257	C1orf159	cg05528516	1	1070040	C1orf159	Both	0.0177186	0.00117245	1.33988e-51	0.0156856	0.0013838	8.78925e-30	0.0177186	0.00117245	1.33988e-51
rs9442398	1	1021695	A	G	0.704253	0.713096	C1orf159	cg05505459	1	911995	C1orf170	Both	-0.0495997	0.00269353	1.00756e-75	-0.0543168	0.00428559	8.20938e-37	-0.0495997	0.00269353	1.00756e-75
rs9442398	1	1021695	A	G	0.704253	0.713096	C1orf159	cg18432292	1	1003755	RNF223	Both	0.0315548	0.00113445	2.84965e-170	0.0483479	0.00145461	3.08198e-242	0.0315548	0.00113445	2.84965e-170
rs9442398	1	1021695	A	G	0.704253	0.713096	C1orf159	cg05528516	1	1070040	C1orf159	Both	0.0156867	0.00109673	2.09027e-46	0.014479	0.00138267	1.16415e-25	0.0156867	0.00109673	2.09027e-46
rs6701114	1	1022037	C	T	0.537479	0.309966	C1orf159	cg05505459	1	911995	C1orf170	Both	-0.0444522	0.00277684	1.12013e-57	-0.0492298	0.00383433	9.88434e-38	-0.0444522	0.00277684	1.12013e-57
rs6701114	1	1022037	C	T	0.537479	0.309966	C1orf159	cg18432292	1	1003755	RNF223	Both	0.0225038	0.00128715	1.91762e-68	0.0277295	0.00151328	5.31289e-75	0.0225038	0.00128715	1.91762e-68
rs6701114	1	1022037	C	T	0.537479	0.309966	C1orf159	cg15576492	1	1015447	C1orf159	Both	-0.0503369	0.00248439	2.82724e-91	-0.0672432	0.00273568	2.06456e-133	-0.0503369	0.00248439	2.82724e-91
rs6701114	1	1022037	C	T	0.537479	0.309966	C1orf159	cg11200797	1	1016470	C1orf159	Both	-0.0323606	0.00149581	8.57524e-104	-0.0353447	0.00148661	6.00129e-125	-0.0323606	0.00149581	8.57524e-104
rs6701114	1	1022037	C	T	0.537479	0.309966	C1orf159	cg05528516	1	1070040	C1orf159	Eur	0.0175326	0.00108075	3.48823e-59	0.0088401	0.00125784	2.09534e-12	0.0175326	0.00108075	3.48823e-59
rs4074137	1	1026707	C	A	0.596515	1.00413	C1orf159	cg05505459	1	911995	C1orf170	Eur	-0.0270072	0.00269404	1.18596e-23	-0.0275817	0.00447204	6.93397e-10	-0.0270072	0.00269404	1.18596e-23
rs4074137	1	1026707	C	A	0.596515	1.00413	C1orf159	cg18432292	1	1003755	RNF223	Both	0.0137353	0.00125668	8.30084e-28	0.0177181	0.00181466	1.60888e-22	0.0137353	0.00125668	8.30084e-28
rs4074137	1	1026707	C	A	0.596515	1.00413	C1orf159	cg15576492	1	1015447	C1orf159	Both	-0.0300376	0.00245795	2.41313e-34	-0.0294255	0.00349917	4.12552e-17	-0.0300376	0.00245795	2.41313e-34
rs4074137	1	1026707	C	A	0.596515	1.00413	C1orf159	cg11200797	1	1016470	C1orf159	Both	-0.0227747	0.00147859	1.56287e-53	-0.021115	0.00185095	3.82862e-30	-0.0227747	0.00147859	1.56287e-53
rs4074137	1	1026707	C	A	0.596515	1.00413	C1orf159	cg05528516	1	1070040	C1orf159	Both	0.0191391	0.00099785	5.4039e-82	0.018713	0.00136999	1.77894e-42	0.0191391	0.00099785	5.4039e-82
rs4562563	1	1026801	T	A	0.59704	0.675074	C1orf159	cg05505459	1	911995	C1orf170	Eur	-0.0298307	0.00263003	8.09444e-30	-0.0169178	0.00455202	0.00020197	-0.0298307	0.00263003	8.09444e-30
rs4562563	1	1026801	T	A	0.59704	0.675074	C1orf159	cg18432292	1	1003755	RNF223	Eur	0.0153875	0.00122165	2.22945e-36	0.0114459	0.00186073	7.68444e-10	0.0153875	0.00122165	2.22945e-36
rs4562563	1	1026801	T	A	0.59704	0.675074	C1orf159	cg15576492	1	1015447	C1orf159	Both	-0.0253505	0.00243346	2.06402e-25	-0.0362045	0.00350414	5.05426e-25	-0.0253505	0.00243346	2.06402e-25
rs4562563	1	1026801	T	A	0.59704	0.675074	C1orf159	cg11200797	1	1016470	C1orf159	Both	-0.0206123	0.00146856	9.42452e-45	-0.0198647	0.00188448	5.57827e-26	-0.0206123	0.00146856	9.42452e-45
rs4562563	1	1026801	T	A	0.59704	0.675074	C1orf159	cg05528516	1	1070040	C1orf159	Both	0.022779	0.000960419	2.36246e-124	0.0211813	0.00136817	4.62261e-54	0.022779	0.000960419	2.36246e-124
rs11260590	1	1027070	G	A	0.12387	0.116379	C1orf159	cg05655247	1	1065028	C1orf159	Eur	-0.00907983	0.000851108	1.43293e-26	-0.00804314	0.00128381	3.72644e-10	-0.00907983	0.000851108	1.43293e-26
rs11260590	1	1027070	G	A	0.12387	0.116379	C1orf159	cg09032281	1	1067397	C1orf159	Eur	-0.00852342	0.000736725	5.89292e-31	-0.00441873	0.000745834	3.13155e-09	-0.00852342	0.000736725	5.89292e-31
rs11260590	1	1027070	G	A	0.12387	0.116379	C1orf159	cg05528516	1	1070040	C1orf159	Eur	-0.0200318	0.00175459	3.44566e-30	-0.00498286	0.00213282	0.0194769	-0.0200318	0.00175459	3.44566e-30
rs74048006	1	1027845	T	G	0.176498	0.311619	C1orf159	cg05655247	1	1065028	C1orf159	Both	-0.0076997	0.000653769	5.10397e-32	-0.00743105	0.000925371	9.71949e-16	-0.0076997	0.000653769	5.10397e-32
rs74048006	1	1027845	T	G	0.176498	0.311619	C1orf159	cg09032281	1	1067397	C1orf159	Both	-0.00705427	0.000555108	5.34345e-37	-0.0051757	0.000525586	7.02925e-23	-0.00705427	0.000555108	5.34345e-37
rs76994018	1	1027846	T	C	0.176499	0.202686	C1orf159	cg05655247	1	1065028	C1orf159	Both	-0.00776517	0.000653406	1.43084e-32	-0.0074268	0.000925586	1.0245e-15	-0.00776517	0.000653406	1.43084e-32
rs76994018	1	1027846	T	C	0.176499	0.202686	C1orf159	cg09032281	1	1067397	C1orf159	Both	-0.00706396	0.000555065	4.22036e-37	-0.00517675	0.000525647	6.96876e-23	-0.00706396	0.000555065	4.22036e-37
rs12077244	1	1028259	C	T	0.124512	0.109903	C1orf159	cg05655247	1	1065028	C1orf159	Eur	-0.00930913	0.000833045	5.41569e-29	-0.00822542	0.00127696	1.18373e-10	-0.00930913	0.000833045	5.41569e-29
rs12077244	1	1028259	C	T	0.124512	0.109903	C1orf159	cg09032281	1	1067397	C1orf159	Eur	-0.00814713	0.000719312	9.72568e-30	-0.00479375	0.000742343	1.06378e-10	-0.00814713	0.000719312	9.72568e-30
rs12077244	1	1028259	C	T	0.124512	0.109903	C1orf159	cg05528516	1	1070040	C1orf159	Eur	-0.0207695	0.00172541	2.25922e-33	-0.00609406	0.00212173	0.00407608	-0.0207695	0.00172541	2.25922e-33
rs6689308	1	1029805	A	G	0.179272	0.211982	C1orf159	cg05655247	1	1065028	C1orf159	Both	-0.00757956	0.000647776	1.26107e-31	-0.00724064	0.000886312	3.09934e-16	-0.00757956	0.000647776	1.26107e-31
rs6689308	1	1029805	A	G	0.179272	0.211982	C1orf159	cg09032281	1	1067397	C1orf159	Both	-0.00725542	0.000547604	4.54903e-40	-0.00495161	0.000503846	8.56127e-23	-0.00725542	0.000547604	4.54903e-40
rs6687776	1	1030565	C	T	0.178864	0.330676	C1orf159	cg05655247	1	1065028	C1orf159	Both	-0.00781325	0.000640361	3.05776e-34	-0.00676981	0.000869834	7.08923e-15	-0.00781325	0.000640361	3.05776e-34
rs6687776	1	1030565	C	T	0.178864	0.330676	C1orf159	cg09032281	1	1067397	C1orf159	Both	-0.00719064	0.000539259	1.46202e-40	-0.00457871	0.000492991	1.57783e-20	-0.00719064	0.000539259	1.46202e-40
rs6678318	1	1030633	G	A	0.178869	0.117044	C1orf159	cg05655247	1	1065028	C1orf159	Both	-0.00778569	0.000640636	5.52506e-34	-0.00722419	0.000880752	2.35852e-16	-0.00778569	0.000640636	5.52506e-34
rs6678318	1	1030633	G	A	0.178869	0.117044	C1orf159	cg09032281	1	1067397	C1orf159	Both	-0.0071991	0.000539315	1.20702e-40	-0.00491057	0.000500375	9.8201e-23	-0.0071991	0.000539315	1.20702e-40
rs9651273	1	1031540	A	G	0.729639	1.23021	C1orf159	cg05505459	1	911995	C1orf170	Eur	-0.0351588	0.00296181	1.67982e-32	-0.019472	0.0051344	0.00014917	-0.0351588	0.00296181	1.67982e-32
rs9651273	1	1031540	A	G	0.729639	1.23021	C1orf159	cg03648020	1	931327	HES4	Eur	-0.0222795	0.00194942	3.00319e-30	-0.0159652	0.00307839	2.14624e-07	-0.0222795	0.00194942	3.00319e-30
rs9651273	1	1031540	A	G	0.729639	1.23021	C1orf159	cg15899727	1	1003529	RNF223	Eur	-0.015339	0.0013689	3.83813e-29	-0.0129431	0.00210905	8.41223e-10	-0.015339	0.0013689	3.83813e-29
rs9651273	1	1031540	A	G	0.729639	1.23021	C1orf159	cg18432292	1	1003755	RNF223	Both	0.0219562	0.0013477	1.13311e-59	0.0189022	0.00207222	7.39448e-20	0.0219562	0.0013477	1.13311e-59
rs9651273	1	1031540	A	G	0.729639	1.23021	C1orf159	cg11200797	1	1016470	C1orf159	Eur	-0.0171551	0.00167426	1.22879e-24	-0.0156075	0.0021574	4.67638e-13	-0.0171551	0.00167426	1.22879e-24
rs9651273	1	1031540	A	G	0.729639	1.23021	C1orf159	cg05528516	1	1070040	C1orf159	Both	0.019446	0.00111414	3.22086e-68	0.025117	0.00152954	1.34543e-60	0.019446	0.00111414	3.22086e-68
rs9651270	1	1031973	C	T	0.179199	0.329242	C1orf159	cg05655247	1	1065028	C1orf159	Both	-0.00780657	0.000640857	3.90233e-34	-0.00720184	0.000882874	3.42685e-16	-0.00780657	0.000640857	3.90233e-34
rs9651270	1	1031973	C	T	0.179199	0.329242	C1orf159	cg09032281	1	1067397	C1orf159	Both	-0.00716629	0.000540343	3.8206e-40	-0.00492372	0.000502702	1.18874e-22	-0.00716629	0.000540343	3.8206e-40
rs9651271	1	1031977	A	T	0.120027	0.104756	C1orf159	cg05655247	1	1065028	C1orf159	Eur	-0.0096623	0.000829785	2.45202e-31	-0.00784675	0.00129386	1.32278e-09	-0.0096623	0.000829785	2.45202e-31
rs9651271	1	1031977	A	T	0.120027	0.104756	C1orf159	cg05528516	1	1070040	C1orf159	Eur	-0.0210564	0.00173204	5.26534e-34	-0.00483404	0.00214263	0.0240626	-0.0210564	0.00173204	5.26534e-34
rs9651272	1	1032184	A	G	0.728194	0.440045	C1orf159	cg05505459	1	911995	C1orf170	Eur	-0.0343408	0.00295092	2.66175e-31	-0.0202336	0.00515534	8.68073e-05	-0.0343408	0.00295092	2.66175e-31
rs9651272	1	1032184	A	G	0.728194	0.440045	C1orf159	cg03648020	1	931327	HES4	Eur	-0.0217514	0.00194296	4.31355e-29	-0.0164757	0.00309073	9.78371e-08	-0.0217514	0.00194296	4.31355e-29
rs9651272	1	1032184	A	G	0.728194	0.440045	C1orf159	cg15899727	1	1003529	RNF223	Eur	-0.0152877	0.0013643	3.83245e-29	-0.0130044	0.00211864	8.35183e-10	-0.0152877	0.0013643	3.83245e-29
rs9651272	1	1032184	A	G	0.728194	0.440045	C1orf159	cg18432292	1	1003755	RNF223	Both	0.0215845	0.00134251	3.65829e-58	0.0192892	0.00208001	1.79962e-20	0.0215845	0.00134251	3.65829e-58
rs9651272	1	1032184	A	G	0.728194	0.440045	C1orf159	cg11200797	1	1016470	C1orf159	Eur	-0.0172555	0.00166921	4.76793e-25	-0.0155716	0.00216613	6.54304e-13	-0.0172555	0.00166921	4.76793e-25
rs9651272	1	1032184	A	G	0.728194	0.440045	C1orf159	cg05528516	1	1070040	C1orf159	Both	0.0192027	0.00111266	9.68045e-67	0.0255514	0.00153329	2.375e-62	0.0192027	0.00111266	9.68045e-67
rs6699750	1	1032954	A	G	0.180559	0.116062	C1orf159	cg05655247	1	1065028	C1orf159	Both	-0.00792769	0.000644559	9.1242e-35	-0.00755642	0.000895356	3.18507e-17	-0.00792769	0.000644559	9.1242e-35
rs6699750	1	1032954	A	G	0.180559	0.116062	C1orf159	cg09032281	1	1067397	C1orf159	Both	-0.0071208	0.000541767	1.85033e-39	-0.00509835	0.000509861	1.53198e-23	-0.0071208	0.000541767	1.85033e-39
rs6604964	1	1033596	T	C	0.179701	0.212545	C1orf159	cg05655247	1	1065028	C1orf159	Both	-0.00770567	0.000652352	3.3791e-32	-0.00733923	0.000890069	1.64214e-16	-0.00770567	0.000652352	3.3791e-32
rs6604964	1	1033596	T	C	0.179701	0.212545	C1orf159	cg09032281	1	1067397	C1orf159	Both	-0.00709805	0.000545248	9.66441e-39	-0.00503914	0.000507044	2.83705e-23	-0.00709805	0.000545248	9.66441e-39
rs6604965	1	1033626	C	G	0.179213	0.115862	C1orf159	cg05655247	1	1065028	C1orf159	Both	-0.00778618	0.00064603	1.88472e-33	-0.00756406	0.000894386	2.73716e-17	-0.00778618	0.00064603	1.88472e-33
rs6604965	1	1033626	C	G	0.179213	0.115862	C1orf159	cg09032281	1	1067397	C1orf159	Both	-0.00713216	0.000542453	1.74774e-39	-0.00511461	0.000508899	9.1532e-24	-0.00713216	0.000542453	1.74774e-39
rs6604966	1	1033670	T	C	0.180176	0.327084	C1orf159	cg05655247	1	1065028	C1orf159	Both	-0.00780589	0.000643126	6.69049e-34	-0.00740129	0.000890892	9.75479e-17	-0.00780589	0.000643126	6.69049e-34
rs6604966	1	1033670	T	C	0.180176	0.327084	C1orf159	cg09032281	1	1067397	C1orf159	Both	-0.00721064	0.000540886	1.52476e-40	-0.00505563	0.000507158	2.0923e-23	-0.00721064	0.000540886	1.52476e-40
rs6604967	1	1033680	T	A	0.179701	0.214089	C1orf159	cg05655247	1	1065028	C1orf159	Both	-0.00786526	0.000643193	2.19057e-34	-0.00741845	0.000887938	6.55975e-17	-0.00786526	0.000643193	2.19057e-34
rs6604967	1	1033680	T	A	0.179701	0.214089	C1orf159	cg09032281	1	1067397	C1orf159	Both	-0.00721812	0.000541026	1.32703e-40	-0.00504262	0.000505906	2.1147e-23	-0.00721812	0.000541026	1.32703e-40
rs6698368	1	1033994	C	T	0.17995	0.213342	C1orf159	cg05655247	1	1065028	C1orf159	Both	-0.0078379	0.000642954	3.49409e-34	-0.00741547	0.000888292	6.9421e-17	-0.0078379	0.000642954	3.49409e-34
rs6698368	1	1033994	C	T	0.17995	0.213342	C1orf159	cg09032281	1	1067397	C1orf159	Both	-0.00718348	0.000540891	2.99065e-40	-0.00507667	0.000505918	1.07422e-23	-0.00718348	0.000540891	2.99065e-40
rs4970353	1	1033999	C	T	0.542331	0.579788	C1orf159	cg05505459	1	911995	C1orf170	Eur	-0.0302032	0.00279238	2.88189e-27	-0.0177716	0.00397773	7.90324e-06	-0.0302032	0.00279238	2.88189e-27
rs4970353	1	1033999	C	T	0.542331	0.579788	C1orf159	cg15576492	1	1015447	C1orf159	Both	-0.0398607	0.00248394	5.96118e-58	-0.0447239	0.00298163	7.36065e-51	-0.0398607	0.00248394	5.96118e-58
rs4970353	1	1033999	C	T	0.542331	0.579788	C1orf159	cg11200797	1	1016470	C1orf159	Both	-0.0279504	0.00151249	3.00292e-76	-0.0224532	0.00161829	9.02368e-44	-0.0279504	0.00151249	3.00292e-76
rs4970353	1	1033999	C	T	0.542331	0.579788	C1orf159	cg21775619	1	1066087	C1orf159	Both	0.0033323	0.000403043	1.36389e-16	0.0071145	0.000555357	1.42886e-37	0.0033323	0.000403043	1.36389e-16
rs4970353	1	1033999	C	T	0.542331	0.579788	C1orf159	cg05528516	1	1070040	C1orf159	Both	0.025192	0.000998972	2.5443e-140	0.0155755	0.00122162	3.12619e-37	0.025192	0.000998972	2.5443e-140
rs77977351	1	1034200	T	C	0.179951	0.213261	C1orf159	cg05655247	1	1065028	C1orf159	Both	-0.00783798	0.000642955	3.49008e-34	-0.00743551	0.000888716	5.9316e-17	-0.00783798	0.000642955	3.49008e-34
rs77977351	1	1034200	T	C	0.179951	0.213261	C1orf159	cg09032281	1	1067397	C1orf159	Both	-0.00718365	0.000540891	2.97795e-40	-0.00509061	0.000506161	8.53103e-24	-0.00718365	0.000540891	2.97795e-40
rs79211741	1	1034243	C	T	0.143149	0.0998442	C1orf159	cg05655247	1	1065028	C1orf159	Both	-0.00786834	0.000714022	3.06908e-28	-0.00873067	0.000954997	6.12538e-20	-0.00786834	0.000714022	3.06908e-28
rs12759295	1	1035805	G	A	0.35107	0.126796	C1orf159	cg05505459	1	911995	C1orf170	Eur	0.0320781	0.00374186	1.01016e-17	0.0159371	0.00547888	0.00362799	0.0320781	0.00374186	1.01016e-17
rs12759295	1	1035805	G	A	0.35107	0.126796	C1orf159	cg03648020	1	931327	HES4	Eur	0.0199687	0.00243951	2.71053e-16	0.0136416	0.00329382	3.44924e-05	0.0199687	0.00243951	2.71053e-16
rs12759295	1	1035805	G	A	0.35107	0.126796	C1orf159	cg18432292	1	1003755	RNF223	Eur	-0.0218439	0.00170539	1.46483e-37	-0.0159236	0.00223032	9.35909e-13	-0.0218439	0.00170539	1.46483e-37
rs12759295	1	1035805	G	A	0.35107	0.126796	C1orf159	cg11200797	1	1016470	C1orf159	Eur	0.0173869	0.00208224	6.82059e-17	0.00806898	0.00231102	0.000480283	0.0173869	0.00208224	6.82059e-17
rs12759295	1	1035805	G	A	0.35107	0.126796	C1orf159	cg05528516	1	1070040	C1orf159	Both	-0.018664	0.00139163	5.16979e-41	-0.0187668	0.00169287	1.47057e-28	-0.018664	0.00139163	5.16979e-41
rs61766341	1	1036817	T	C	0.26305	0.0875761	C1orf159	cg05505459	1	911995	C1orf170	Eur	0.0401057	0.00315375	4.76809e-37	0.0210901	0.0052949	6.8024e-05	0.0401057	0.00315375	4.76809e-37
rs61766341	1	1036817	T	C	0.26305	0.0875761	C1orf159	cg03648020	1	931327	HES4	Eur	0.0231536	0.00206627	3.83166e-29	0.0162585	0.00318251	3.244e-07	0.0231536	0.00206627	3.83166e-29
rs61766341	1	1036817	T	C	0.26305	0.0875761	C1orf159	cg15899727	1	1003529	RNF223	Eur	0.0157832	0.00144723	1.08171e-27	0.013316	0.00218216	1.046e-09	0.0157832	0.00144723	1.08171e-27
rs61766341	1	1036817	T	C	0.26305	0.0875761	C1orf159	cg18432292	1	1003755	RNF223	Both	-0.0247487	0.00143759	2.03482e-66	-0.018435	0.00214558	8.54077e-18	-0.0247487	0.00143759	2.03482e-66
rs61766341	1	1036817	T	C	0.26305	0.0875761	C1orf159	cg11200797	1	1016470	C1orf159	Eur	0.0172727	0.00175062	5.80721e-23	0.0148413	0.00222471	2.53923e-11	0.0172727	0.00175062	5.80721e-23
rs61766341	1	1036817	T	C	0.26305	0.0875761	C1orf159	cg05528516	1	1070040	C1orf159	Both	-0.0224559	0.00114067	2.81062e-86	-0.0280261	0.00156138	4.83296e-72	-0.0224559	0.00114067	2.81062e-86
rs11579922	1	1036860	A	C	0.148585	0.101129	C1orf159	cg18025136	1	1050579	C1orf159	Both	-0.0182156	0.00165489	3.53056e-28	-0.0241355	0.00166197	8.75485e-48	-0.0182156	0.00165489	3.53056e-28
rs11579922	1	1036860	A	C	0.148585	0.101129	C1orf159	cg16679343	1	1052949	C1orf159	Both	0.0129926	0.0010163	2.0094e-37	0.0199032	0.00119648	3.90167e-62	0.0129926	0.0010163	2.0094e-37
rs11579922	1	1036860	A	C	0.148585	0.101129	C1orf159	cg05655247	1	1065028	C1orf159	Both	-0.00878785	0.000770876	4.18992e-30	-0.0119685	0.000924479	2.46743e-38	-0.00878785	0.000770876	4.18992e-30
rs11579922	1	1036860	A	C	0.148585	0.101129	C1orf159	cg09032281	1	1067397	C1orf159	Both	-0.00802704	0.000640914	5.49236e-36	-0.00616027	0.000531097	4.16243e-31	-0.00802704	0.000640914	5.49236e-36
rs11578997	1	1036876	T	A	0.142999	0.0949531	C1orf159	cg18025136	1	1050579	C1orf159	Both	-0.0181948	0.00170877	1.78324e-26	-0.0246695	0.00171911	1.06251e-46	-0.0181948	0.00170877	1.78324e-26
rs11578997	1	1036876	T	A	0.142999	0.0949531	C1orf159	cg16679343	1	1052949	C1orf159	Both	0.0134049	0.00104663	1.48562e-37	0.0197352	0.0012452	1.42726e-56	0.0134049	0.00104663	1.48562e-37
rs11578997	1	1036876	T	A	0.142999	0.0949531	C1orf159	cg05655247	1	1065028	C1orf159	Both	-0.00929948	0.000794867	1.2832e-31	-0.0114351	0.000961843	1.35437e-32	-0.00929948	0.000794867	1.2832e-31
rs11578997	1	1036876	T	A	0.142999	0.0949531	C1orf159	cg09032281	1	1067397	C1orf159	Both	-0.00835752	0.000656471	3.97751e-37	-0.00609017	0.000551029	2.13524e-28	-0.00835752	0.000656471	3.97751e-37
rs76514365	1	1036877	T	A	0.149608	0.179898	C1orf159	cg18025136	1	1050579	C1orf159	Both	-0.0192547	0.00197015	1.4673e-22	-0.0242988	0.00167372	9.34229e-48	-0.0192547	0.00197015	1.4673e-22
rs76514365	1	1036877	T	A	0.149608	0.179898	C1orf159	cg16679343	1	1052949	C1orf159	Both	0.0128491	0.00114726	4.08651e-29	0.019848	0.00120713	9.52502e-61	0.0128491	0.00114726	4.08651e-29
rs76514365	1	1036877	T	A	0.149608	0.179898	C1orf159	cg05655247	1	1065028	C1orf159	Both	-0.00972065	0.000907304	8.77016e-27	-0.0121108	0.0009318	1.26975e-38	-0.00972065	0.000907304	8.77016e-27
rs76514365	1	1036877	T	A	0.149608	0.179898	C1orf159	cg09032281	1	1067397	C1orf159	Both	-0.00981715	0.0008527	1.1344e-30	-0.00625506	0.000534565	1.25643e-31	-0.00981715	0.0008527	1.1344e-30
rs11579015	1	1036959	T	C	0.126812	0.267736	C1orf159	cg16679343	1	1052949	C1orf159	Both	0.015456	0.00110704	2.67467e-44	0.0217632	0.00118902	7.74766e-75	0.015456	0.00110704	2.67467e-44
rs11579015	1	1036959	T	C	0.126812	0.267736	C1orf159	cg05655247	1	1065028	C1orf159	Both	-0.0098937	0.000851961	3.54559e-31	-0.0125808	0.000928279	7.62751e-42	-0.0098937	0.000851961	3.54559e-31
rs12134754	1	1037047	C	T	0.262983	0.245627	C1orf159	cg05505459	1	911995	C1orf170	Eur	0.040083	0.00315341	5.13784e-37	0.0213167	0.00529875	5.74671e-05	0.040083	0.00315341	5.13784e-37
rs12134754	1	1037047	C	T	0.262983	0.245627	C1orf159	cg03648020	1	931327	HES4	Eur	0.023143	0.002066	3.99336e-29	0.0164089	0.00318466	2.57074e-07	0.023143	0.002066	3.99336e-29
rs12134754	1	1037047	C	T	0.262983	0.245627	C1orf159	cg15899727	1	1003529	RNF223	Eur	0.0157827	0.00144706	1.07065e-27	0.013566	0.00218323	5.17444e-10	0.0157827	0.00144706	1.07065e-27
rs12134754	1	1037047	C	T	0.262983	0.245627	C1orf159	cg18432292	1	1003755	RNF223	Both	-0.0247416	0.00143741	2.13444e-66	-0.0189377	0.00214499	1.05785e-18	-0.0247416	0.00143741	2.13444e-66
rs12134754	1	1037047	C	T	0.262983	0.245627	C1orf159	cg11200797	1	1016470	C1orf159	Eur	0.0172764	0.00175037	5.60883e-23	0.0149322	0.00222595	1.96998e-11	0.0172764	0.00175037	5.60883e-23
rs12134754	1	1037047	C	T	0.262983	0.245627	C1orf159	cg05528516	1	1070040	C1orf159	Both	-0.022456	0.00114048	2.62775e-86	-0.0280196	0.00156287	7.09851e-72	-0.022456	0.00114048	2.62775e-86
rs11260592	1	1037303	T	C	0.155582	0.10579	C1orf159	cg18025136	1	1050579	C1orf159	Both	-0.0181961	0.00160715	1.02097e-29	-0.0240703	0.00161544	3.28743e-50	-0.0181961	0.00160715	1.02097e-29
rs11260592	1	1037303	T	C	0.155582	0.10579	C1orf159	cg16679343	1	1052949	C1orf159	Both	0.0127314	0.000983782	2.63113e-38	0.020006	0.00115762	6.4192e-67	0.0127314	0.000983782	2.63113e-38
rs11260592	1	1037303	T	C	0.155582	0.10579	C1orf159	cg05655247	1	1065028	C1orf159	Both	-0.00884729	0.000745966	1.90573e-32	-0.0119311	0.00089735	2.44365e-40	-0.00884729	0.000745966	1.90573e-32
rs11260592	1	1037303	T	C	0.155582	0.10579	C1orf159	cg09032281	1	1067397	C1orf159	Both	-0.00815498	0.000625631	7.75566e-39	-0.0061342	0.000515584	1.21861e-32	-0.00815498	0.000625631	7.75566e-39
rs11260593	1	1037313	A	G	0.15663	0.295886	C1orf159	cg18025136	1	1050579	C1orf159	Both	-0.0181957	0.00159323	3.29855e-30	-0.0240702	0.00161112	1.80954e-50	-0.0181957	0.00159323	3.29855e-30
rs11260593	1	1037313	A	G	0.15663	0.295886	C1orf159	cg16679343	1	1052949	C1orf159	Both	0.0126331	0.00097878	4.11173e-38	0.0198935	0.00115548	1.99145e-66	0.0126331	0.00097878	4.11173e-38
rs11260593	1	1037313	A	G	0.15663	0.295886	C1orf159	cg05655247	1	1065028	C1orf159	Both	-0.00883442	0.000740418	8.09388e-33	-0.0118811	0.000895091	3.29167e-40	-0.00883442	0.000740418	8.09388e-33
rs11260593	1	1037313	A	G	0.15663	0.295886	C1orf159	cg09032281	1	1067397	C1orf159	Both	-0.0081257	0.000623295	7.56809e-39	-0.00614071	0.00051437	7.47081e-33	-0.0081257	0.000623295	7.56809e-39
rs11260594	1	1037367	G	A	0.155742	0.191199	C1orf159	cg18025136	1	1050579	C1orf159	Both	-0.0181048	0.00172391	8.44561e-26	-0.0241512	0.00161912	2.58456e-50	-0.0181048	0.00172391	8.44561e-26
rs11260594	1	1037367	G	A	0.155742	0.191199	C1orf159	cg16679343	1	1052949	C1orf159	Both	0.0128619	0.00103341	1.46966e-35	0.0200643	0.00116044	5.58105e-67	0.0128619	0.00103341	1.46966e-35
rs11260594	1	1037367	G	A	0.155742	0.191199	C1orf159	cg05655247	1	1065028	C1orf159	Both	-0.00899851	0.000795153	1.08468e-29	-0.0119419	0.000899252	3.03345e-40	-0.00899851	0.000795153	1.08468e-29
rs11260594	1	1037367	G	A	0.155742	0.191199	C1orf159	cg09032281	1	1067397	C1orf159	Both	-0.00862677	0.000702563	1.17428e-34	-0.00616526	0.000516949	8.63929e-33	-0.00862677	0.000702563	1.17428e-34
rs66622470	1	1038088	G	C	0.155765	0.105495	C1orf159	cg18025136	1	1050579	C1orf159	Both	-0.0180496	0.00160105	1.77205e-29	-0.0241994	0.0016188	1.58076e-50	-0.0180496	0.00160105	1.77205e-29
rs66622470	1	1038088	G	C	0.155765	0.105495	C1orf159	cg16679343	1	1052949	C1orf159	Both	0.0127871	0.000980263	6.82418e-39	0.0201126	0.00116007	2.45494e-67	0.0127871	0.000980263	6.82418e-39
rs66622470	1	1038088	G	C	0.155765	0.105495	C1orf159	cg05655247	1	1065028	C1orf159	Both	-0.00897159	0.000742797	1.37851e-33	-0.0119767	0.000899027	1.72742e-40	-0.00897159	0.000742797	1.37851e-33
rs66622470	1	1038088	G	C	0.155765	0.105495	C1orf159	cg09032281	1	1067397	C1orf159	Both	-0.00807232	0.000623577	2.50209e-38	-0.00618306	0.000516847	5.54976e-33	-0.00807232	0.000623577	2.50209e-38
rs9329410	1	1039268	T	C	0.155804	0.192278	C1orf159	cg18025136	1	1050579	C1orf159	Both	-0.0181783	0.00159807	5.56238e-30	-0.024141	0.00160679	5.08386e-51	-0.0181783	0.00159807	5.56238e-30
rs9329410	1	1039268	T	C	0.155804	0.192278	C1orf159	cg16679343	1	1052949	C1orf159	Both	0.0128353	0.000979046	2.88565e-39	0.0200531	0.00115184	6.97575e-68	0.0128353	0.000979046	2.88565e-39
rs9329410	1	1039268	T	C	0.155804	0.192278	C1orf159	cg05655247	1	1065028	C1orf159	Both	-0.00892113	0.000741918	2.64482e-33	-0.0120557	0.000892239	1.33316e-41	-0.00892113	0.000741918	2.64482e-33
rs9329410	1	1039268	T	C	0.155804	0.192278	C1orf159	cg09032281	1	1067397	C1orf159	Both	-0.00805801	0.000623116	2.97768e-38	-0.00621482	0.000512895	8.56812e-34	-0.00805801	0.000623116	2.97768e-38
rs11581598	1	1039817	A	G	0.15581	0.192208	C1orf159	cg18025136	1	1050579	C1orf159	Both	-0.0181789	0.00159807	5.53938e-30	-0.0241686	0.00160625	3.63389e-51	-0.0181789	0.00159807	5.53938e-30
rs11581598	1	1039817	A	G	0.15581	0.192208	C1orf159	cg16679343	1	1052949	C1orf159	Both	0.0128353	0.000979039	2.88388e-39	0.0200827	0.00115137	3.92954e-68	0.0128353	0.000979039	2.88388e-39
rs11581598	1	1039817	A	G	0.15581	0.192208	C1orf159	cg05655247	1	1065028	C1orf159	Both	-0.0089208	0.000741924	2.66183e-33	-0.0120777	0.000891911	8.91094e-42	-0.0089208	0.000741924	2.66183e-33
rs11581598	1	1039817	A	G	0.15581	0.192208	C1orf159	cg09032281	1	1067397	C1orf159	Both	-0.00806051	0.000623109	2.82064e-38	-0.00622648	0.000512729	6.18854e-34	-0.00806051	0.000623109	2.82064e-38
rs6671356	1	1040026	T	C	0.155797	0.106093	C1orf159	cg18025136	1	1050579	C1orf159	Both	-0.0181781	0.00159788	5.48159e-30	-0.0241768	0.00160589	3.1973e-51	-0.0181781	0.00159788	5.48159e-30
rs6671356	1	1040026	T	C	0.155797	0.106093	C1orf159	cg16679343	1	1052949	C1orf159	Both	0.0128308	0.000978849	2.9617e-39	0.0200915	0.00115107	3.17896e-68	0.0128308	0.000978849	2.9617e-39
rs6671356	1	1040026	T	C	0.155797	0.106093	C1orf159	cg05655247	1	1065028	C1orf159	Both	-0.00891737	0.000741857	2.77833e-33	-0.0120861	0.000891699	7.49796e-42	-0.00891737	0.000741857	2.77833e-33
rs6671356	1	1040026	T	C	0.155797	0.106093	C1orf159	cg09032281	1	1067397	C1orf159	Both	-0.00807866	0.000622972	1.86001e-38	-0.00623001	0.000512606	5.48935e-34	-0.00807866	0.000622972	1.86001e-38
rs6664124	1	1040472	C	T	0.155813	0.295294	C1orf159	cg18025136	1	1050579	C1orf159	Both	-0.0182156	0.00159716	3.94887e-30	-0.0242031	0.00160566	2.41514e-51	-0.0182156	0.00159716	3.94887e-30
rs6664124	1	1040472	C	T	0.155813	0.295294	C1orf159	cg16679343	1	1052949	C1orf159	Both	0.0128354	0.000978735	2.72794e-39	0.0201173	0.00115089	2.04098e-68	0.0128354	0.000978735	2.72794e-39
rs6664124	1	1040472	C	T	0.155813	0.295294	C1orf159	cg05655247	1	1065028	C1orf159	Both	-0.00890655	0.000741652	3.18418e-33	-0.012103	0.000891546	5.61288e-42	-0.00890655	0.000741652	3.18418e-33
rs6664124	1	1040472	C	T	0.155813	0.295294	C1orf159	cg09032281	1	1067397	C1orf159	Both	-0.00803529	0.000623009	4.64677e-38	-0.00624056	0.00051257	4.22187e-34	-0.00803529	0.000623009	4.64677e-38
rs6687681	1	1040794	G	A	0.15581	0.191737	C1orf159	cg18025136	1	1050579	C1orf159	Both	-0.0180493	0.00159887	1.49056e-29	-0.0242757	0.00160844	1.81013e-51	-0.0180493	0.00159887	1.49056e-29
rs6687681	1	1040794	G	A	0.15581	0.191737	C1orf159	cg16679343	1	1052949	C1orf159	Both	0.0128354	0.000979212	2.9686e-39	0.0201564	0.00115291	1.92869e-68	0.0128354	0.000979212	2.9686e-39
rs6687681	1	1040794	G	A	0.15581	0.191737	C1orf159	cg05655247	1	1065028	C1orf159	Both	-0.00897173	0.000741978	1.1693e-33	-0.0121269	0.000893231	5.52643e-42	-0.00897173	0.000741978	1.1693e-33
rs6687681	1	1040794	G	A	0.15581	0.191737	C1orf159	cg09032281	1	1067397	C1orf159	Both	-0.00805342	0.000623224	3.37328e-38	-0.00627136	0.000513335	2.52522e-34	-0.00805342	0.000623224	3.37328e-38
rs6656379	1	1040824	T	C	0.156789	0.196274	C1orf159	cg18025136	1	1050579	C1orf159	Both	-0.0182594	0.00159008	1.60022e-30	-0.0242021	0.0015994	9.96166e-52	-0.0182594	0.00159008	1.60022e-30
rs6656379	1	1040824	T	C	0.156789	0.196274	C1orf159	cg16679343	1	1052949	C1orf159	Both	0.0127981	0.000976601	3.09458e-39	0.0200254	0.00114667	2.69712e-68	0.0127981	0.000976601	3.09458e-39
rs6656379	1	1040824	T	C	0.156789	0.196274	C1orf159	cg05655247	1	1065028	C1orf159	Both	-0.00890438	0.000738909	1.92262e-33	-0.0119651	0.000887342	1.93651e-41	-0.00890438	0.000738909	1.92262e-33
rs6656379	1	1040824	T	C	0.156789	0.196274	C1orf159	cg09032281	1	1067397	C1orf159	Both	-0.00809463	0.000621894	9.9118e-39	-0.00632966	0.000510187	2.40817e-35	-0.00809463	0.000621894	9.9118e-39
rs6702072	1	1040940	A	C	0.155812	0.295211	C1orf159	cg18025136	1	1050579	C1orf159	Both	-0.0182163	0.00159718	3.93602e-30	-0.0242275	0.00160526	1.81437e-51	-0.0182163	0.00159718	3.93602e-30
rs6702072	1	1040940	A	C	0.155812	0.295211	C1orf159	cg16679343	1	1052949	C1orf159	Both	0.012836	0.00097875	2.71122e-39	0.0201409	0.00115058	1.31396e-68	0.012836	0.00097875	2.71122e-39
rs6702072	1	1040940	A	C	0.155812	0.295211	C1orf159	cg05655247	1	1065028	C1orf159	Both	-0.00890707	0.000741663	3.16429e-33	-0.0121207	0.000891301	4.06878e-42	-0.00890707	0.000741663	3.16429e-33
rs6702072	1	1040940	A	C	0.155812	0.295211	C1orf159	cg09032281	1	1067397	C1orf159	Both	-0.00803522	0.000623019	4.66527e-38	-0.0062506	0.000512473	3.22727e-34	-0.00803522	0.000623019	4.66527e-38
rs6697379	1	1040985	C	G	0.155812	0.192076	C1orf159	cg18025136	1	1050579	C1orf159	Both	-0.0182163	0.00159719	3.93726e-30	-0.0242298	0.00160521	1.76134e-51	-0.0182163	0.00159719	3.93726e-30
rs6697379	1	1040985	C	G	0.155812	0.192076	C1orf159	cg16679343	1	1052949	C1orf159	Both	0.0128361	0.000978752	2.71205e-39	0.0201431	0.00115054	1.25667e-68	0.0128361	0.000978752	2.71205e-39
rs6697379	1	1040985	C	G	0.155812	0.192076	C1orf159	cg05655247	1	1065028	C1orf159	Both	-0.00890717	0.000741667	3.16142e-33	-0.012123	0.000891265	3.89552e-42	-0.00890717	0.000741667	3.16142e-33
rs6697379	1	1040985	C	G	0.155812	0.192076	C1orf159	cg09032281	1	1067397	C1orf159	Both	-0.00803524	0.00062302	4.66527e-38	-0.00625132	0.00051246	3.16002e-34	-0.00803524	0.00062302	4.66527e-38
rs6604968	1	1041700	A	G	0.156801	0.10685	C1orf159	cg18025136	1	1050579	C1orf159	Both	-0.0180977	0.00159687	8.98443e-30	-0.0242186	0.00160852	3.13277e-51	-0.0180977	0.00159687	8.98443e-30
rs6604968	1	1041700	A	G	0.156801	0.10685	C1orf159	cg16679343	1	1052949	C1orf159	Both	0.012774	0.000978321	5.79606e-39	0.0203006	0.00115152	1.46315e-69	0.012774	0.000978321	5.79606e-39
rs6604968	1	1041700	A	G	0.156801	0.10685	C1orf159	cg05655247	1	1065028	C1orf159	Both	-0.00887983	0.000741734	4.99855e-33	-0.0121728	0.000892571	2.38388e-42	-0.00887983	0.000741734	4.99855e-33
rs6604968	1	1041700	A	G	0.156801	0.10685	C1orf159	cg09032281	1	1067397	C1orf159	Both	-0.00802843	0.000622975	5.31099e-38	-0.00628494	0.000513341	1.82662e-34	-0.00802843	0.000622975	5.31099e-38
rs6604969	1	1041786	T	C	0.155894	0.296377	C1orf159	cg18025136	1	1050579	C1orf159	Both	-0.0181584	0.0015966	5.69137e-30	-0.0242433	0.0016052	1.54804e-51	-0.0181584	0.0015966	5.69137e-30
rs6604969	1	1041786	T	C	0.155894	0.296377	C1orf159	cg16679343	1	1052949	C1orf159	Both	0.0128419	0.000978507	2.40068e-39	0.0201691	0.00115058	8.53115e-69	0.0128419	0.000978507	2.40068e-39
rs6604969	1	1041786	T	C	0.155894	0.296377	C1orf159	cg05655247	1	1065028	C1orf159	Both	-0.00892749	0.000741316	2.11744e-33	-0.0121248	0.000891297	3.81397e-42	-0.00892749	0.000741316	2.11744e-33
rs6604969	1	1041786	T	C	0.155894	0.296377	C1orf159	cg09032281	1	1067397	C1orf159	Both	-0.00803797	0.000622915	4.28393e-38	-0.00625525	0.000512539	2.94344e-34	-0.00803797	0.000622915	4.28393e-38
rs12754457	1	1042378	A	C	0.155922	0.192256	C1orf159	cg18025136	1	1050579	C1orf159	Both	-0.0179031	0.00159951	4.42091e-29	-0.0240202	0.00165492	9.82332e-48	-0.0179031	0.00159951	4.42091e-29
rs12754457	1	1042378	A	C	0.155922	0.192256	C1orf159	cg16679343	1	1052949	C1orf159	Both	0.0125259	0.000980194	2.14801e-37	0.0201682	0.00118609	7.66833e-65	0.0125259	0.000980194	2.14801e-37
rs12754457	1	1042378	A	C	0.155922	0.192256	C1orf159	cg05655247	1	1065028	C1orf159	Both	-0.00870528	0.000743037	1.05766e-31	-0.0121916	0.000919678	4.14392e-40	-0.00870528	0.000743037	1.05766e-31
rs12754457	1	1042378	A	C	0.155922	0.192256	C1orf159	cg09032281	1	1067397	C1orf159	Both	-0.00808449	0.000623399	1.84829e-38	-0.00642651	0.000525191	1.98388e-34	-0.00808449	0.000623399	1.84829e-38
rs12733365	1	1042483	C	T	0.155919	0.295839	C1orf159	cg18025136	1	1050579	C1orf159	Both	-0.0181599	0.00159701	5.8191e-30	-0.0243207	0.00160157	4.41069e-52	-0.0181599	0.00159701	5.8191e-30
rs12733365	1	1042483	C	T	0.155919	0.295839	C1orf159	cg16679343	1	1052949	C1orf159	Both	0.0128516	0.000978739	2.19267e-39	0.0201882	0.00114835	3.49285e-69	0.0128516	0.000978739	2.19267e-39
rs12733365	1	1042483	C	T	0.155919	0.295839	C1orf159	cg05655247	1	1065028	C1orf159	Both	-0.00893357	0.000741551	2.00808e-33	-0.0121468	0.00088954	1.88041e-42	-0.00893357	0.000741551	2.00808e-33
rs12733365	1	1042483	C	T	0.155919	0.295839	C1orf159	cg09032281	1	1067397	C1orf159	Both	-0.00804119	0.000623067	4.1742e-38	-0.00628745	0.000511531	1.00685e-34	-0.00804119	0.000623067	4.1742e-38
rs12729537	1	1042527	G	C	0.122102	0.0936945	C1orf159	cg16679343	1	1052949	C1orf159	Both	0.0157666	0.00113315	5.2062e-44	0.0221172	0.00119061	5.00111e-77	0.0157666	0.00113315	5.2062e-44
rs12729537	1	1042527	G	C	0.122102	0.0936945	C1orf159	cg05655247	1	1065028	C1orf159	Both	-0.0100316	0.000864027	3.6528e-31	-0.0128077	0.000929693	3.5394e-43	-0.0100316	0.000864027	3.6528e-31
rs57879151	1	1042673	C	T	0.159433	0.187946	C1orf159	cg18025136	1	1050579	C1orf159	Both	-0.0182893	0.00160167	3.36445e-30	-0.0239586	0.00163721	1.70904e-48	-0.0182893	0.00160167	3.36445e-30
rs57879151	1	1042673	C	T	0.159433	0.187946	C1orf159	cg16679343	1	1052949	C1orf159	Both	0.0126549	0.000980872	4.4062e-38	0.0203494	0.00117042	1.04656e-67	0.0126549	0.000980872	4.4062e-38
rs57879151	1	1042673	C	T	0.159433	0.187946	C1orf159	cg05655247	1	1065028	C1orf159	Both	-0.00889357	0.000744116	6.34875e-33	-0.012233	0.00090804	2.29003e-41	-0.00889357	0.000744116	6.34875e-33
rs57879151	1	1042673	C	T	0.159433	0.187946	C1orf159	cg09032281	1	1067397	C1orf159	Both	-0.00809153	0.000624468	2.13164e-38	-0.0063957	0.000520332	1.00527e-34	-0.00809153	0.000624468	2.13164e-38
rs4970354	1	1042927	G	T	0.15578	0.10591	C1orf159	cg18025136	1	1050579	C1orf159	Both	-0.0181602	0.00159672	5.67136e-30	-0.0243057	0.00160287	6.13629e-52	-0.0181602	0.00159672	5.67136e-30
rs4970354	1	1042927	G	T	0.15578	0.10591	C1orf159	cg16679343	1	1052949	C1orf159	Both	0.0128505	0.000978599	2.17166e-39	0.0202255	0.00114881	2.23031e-69	0.0128505	0.000978599	2.17166e-39
rs4970354	1	1042927	G	T	0.15578	0.10591	C1orf159	cg05655247	1	1065028	C1orf159	Both	-0.00893096	0.000741358	2.01748e-33	-0.0121859	0.000889854	1.09917e-42	-0.00893096	0.000741358	2.01748e-33
rs4970354	1	1042927	G	T	0.15578	0.10591	C1orf159	cg09032281	1	1067397	C1orf159	Both	-0.00803696	0.000622963	4.43302e-38	-0.00628806	0.000511842	1.08838e-34	-0.00803696	0.000622963	4.43302e-38
rs4970355	1	1043053	A	G	0.155639	0.294316	C1orf159	cg18025136	1	1050579	C1orf159	Both	-0.0181818	0.00159726	5.07165e-30	-0.0243574	0.00160547	5.46306e-52	-0.0181818	0.00159726	5.07165e-30
rs4970355	1	1043053	A	G	0.155639	0.294316	C1orf159	cg16679343	1	1052949	C1orf159	Both	0.0128508	0.000979155	2.38607e-39	0.0202477	0.00115074	2.67225e-69	0.0128508	0.000979155	2.38607e-39
rs4970355	1	1043053	A	G	0.155639	0.294316	C1orf159	cg05655247	1	1065028	C1orf159	Both	-0.00893261	0.000741629	2.07122e-33	-0.0121983	0.000891449	1.27084e-42	-0.00893261	0.000741629	2.07122e-33
rs4970355	1	1043053	A	G	0.155639	0.294316	C1orf159	cg09032281	1	1067397	C1orf159	Both	-0.00803196	0.000623209	5.25371e-38	-0.00631272	0.000512544	7.38699e-35	-0.00803196	0.000623209	5.25371e-38
rs4970356	1	1043262	T	C	0.155633	0.191477	C1orf159	cg18025136	1	1050579	C1orf159	Both	-0.0181824	0.00159729	5.06746e-30	-0.0243626	0.00160512	4.94368e-52	-0.0181824	0.00159729	5.06746e-30
rs4970356	1	1043262	T	C	0.155633	0.191477	C1orf159	cg16679343	1	1052949	C1orf159	Both	0.0128515	0.000979192	2.37943e-39	0.0202541	0.00115049	2.26362e-69	0.0128515	0.000979192	2.37943e-39
rs4970356	1	1043262	T	C	0.155633	0.191477	C1orf159	cg05655247	1	1065028	C1orf159	Both	-0.00893279	0.000741647	2.07267e-33	-0.0122041	0.00089124	1.11178e-42	-0.00893279	0.000741647	2.07267e-33
rs4970356	1	1043262	T	C	0.155633	0.191477	C1orf159	cg09032281	1	1067397	C1orf159	Both	-0.00803203	0.000623224	5.26808e-38	-0.00631602	0.000512447	6.62704e-35	-0.00803203	0.000623224	5.26808e-38
rs12751333	1	1043743	T	C	0.121471	0.157412	C1orf159	cg16679343	1	1052949	C1orf159	Both	0.014409	0.00110645	9.08364e-39	0.0228321	0.00129264	8.05863e-70	0.014409	0.00110645	9.08364e-39
rs12751333	1	1043743	T	C	0.121471	0.157412	C1orf159	cg05655247	1	1065028	C1orf159	Both	-0.00987599	0.000834767	2.70438e-32	-0.0136212	0.00100313	5.36077e-42	-0.00987599	0.000834767	2.70438e-32
rs12751333	1	1043743	T	C	0.121471	0.157412	C1orf159	cg09032281	1	1067397	C1orf159	Both	-0.00831045	0.000679036	1.93322e-34	-0.00665483	0.000578725	1.33262e-30	-0.00831045	0.000679036	1.93322e-34
rs36161240	1	1043829	A	G	0.105829	0.146056	C1orf159	cg16679343	1	1052949	C1orf159	Both	0.0149012	0.00131934	1.39714e-29	0.0235296	0.001587	9.87689e-50	0.0149012	0.00131934	1.39714e-29
rs36161240	1	1043829	A	G	0.105829	0.146056	C1orf159	cg05655247	1	1065028	C1orf159	Both	-0.00878836	0.00101188	3.78092e-18	-0.0117168	0.00123755	2.86041e-21	-0.00878836	0.00101188	3.78092e-18
rs36161240	1	1043829	A	G	0.105829	0.146056	C1orf159	cg09032281	1	1067397	C1orf159	Both	-0.00856326	0.0007596	1.77608e-29	-0.00556486	0.000706265	3.29248e-15	-0.00856326	0.0007596	1.77608e-29
rs57107904	1	1044424	T	C	0.157059	0.177779	C1orf159	cg18025136	1	1050579	C1orf159	Both	-0.0175138	0.00162753	5.26434e-27	-0.0243717	0.0017189	1.24152e-45	-0.0175138	0.00162753	5.26434e-27
rs57107904	1	1044424	T	C	0.157059	0.177779	C1orf159	cg16679343	1	1052949	C1orf159	Both	0.0128466	0.000991018	1.98287e-38	0.0212594	0.00122508	1.85712e-67	0.0128466	0.000991018	1.98287e-38
rs57107904	1	1044424	T	C	0.157059	0.177779	C1orf159	cg05655247	1	1065028	C1orf159	Both	-0.00913626	0.000756222	1.32374e-33	-0.0131397	0.000948364	1.18514e-43	-0.00913626	0.000756222	1.32374e-33
rs57107904	1	1044424	T	C	0.157059	0.177779	C1orf159	cg09032281	1	1067397	C1orf159	Both	-0.00818594	0.000630143	1.38335e-38	-0.00670214	0.000543895	6.85304e-35	-0.00818594	0.000630143	1.38335e-38
rs11586034	1	1045473	G	A	0.122505	0.264547	C1orf159	cg16679343	1	1052949	C1orf159	Both	0.0157251	0.00112813	3.66482e-44	0.0224852	0.0011616	1.77617e-83	0.0157251	0.00112813	3.66482e-44
rs11586034	1	1045473	G	A	0.122505	0.264547	C1orf159	cg05655247	1	1065028	C1orf159	Both	-0.0099844	0.000860139	3.75737e-31	-0.012934	0.000908738	5.7231e-46	-0.0099844	0.000860139	3.75737e-31
rs11590188	1	1046073	C	A	0.154998	0.289062	C1orf159	cg18025136	1	1050579	C1orf159	Both	-0.0176144	0.00160987	7.29865e-28	-0.0246496	0.00158863	2.69208e-54	-0.0176144	0.00160987	7.29865e-28
rs11590188	1	1046073	C	A	0.154998	0.289062	C1orf159	cg16679343	1	1052949	C1orf159	Both	0.0129677	0.000984906	1.36901e-39	0.0209061	0.00113511	9.478e-76	0.0129677	0.000984906	1.36901e-39
rs11590188	1	1046073	C	A	0.154998	0.289062	C1orf159	cg05655247	1	1065028	C1orf159	Both	-0.0092172	0.000745348	3.97654e-35	-0.0125378	0.000880783	5.56894e-46	-0.0092172	0.000745348	3.97654e-35
rs11590188	1	1046073	C	A	0.154998	0.289062	C1orf159	cg09032281	1	1067397	C1orf159	Both	-0.00809684	0.000625795	2.72976e-38	-0.00653619	0.000507307	5.5327e-38	-0.00809684	0.000625795	2.72976e-38
rs6666280	1	1046164	C	T	0.155713	0.291138	C1orf159	cg18025136	1	1050579	C1orf159	Both	-0.0181395	0.00159528	5.85078e-30	-0.0246101	0.00158286	1.64543e-54	-0.0181395	0.00159528	5.85078e-30
rs6666280	1	1046164	C	T	0.155713	0.291138	C1orf159	cg16679343	1	1052949	C1orf159	Both	0.012806	0.000978429	3.83866e-39	0.0206923	0.00113264	1.45834e-74	0.012806	0.000978429	3.83866e-39
rs6666280	1	1046164	C	T	0.155713	0.291138	C1orf159	cg05655247	1	1065028	C1orf159	Both	-0.00892656	0.000740805	1.94413e-33	-0.0124566	0.00087767	1.01478e-45	-0.00892656	0.000740805	1.94413e-33
rs6666280	1	1046164	C	T	0.155713	0.291138	C1orf159	cg09032281	1	1067397	C1orf159	Both	-0.00806706	0.000622748	2.23134e-38	-0.00647871	0.000506008	1.5658e-37	-0.00806706	0.000622748	2.23134e-38
rs34820586	1	1046717	G	C	0.122494	0.0945055	C1orf159	cg16679343	1	1052949	C1orf159	Both	0.0149518	0.00117423	3.86057e-37	0.0224464	0.00115836	1.18991e-83	0.0149518	0.00117423	3.86057e-37
rs34820586	1	1046717	G	C	0.122494	0.0945055	C1orf159	cg05655247	1	1065028	C1orf159	Both	-0.00994905	0.00090217	2.80293e-28	-0.0129584	0.000905601	1.91729e-46	-0.00994905	0.00090217	2.80293e-28
rs12723165	1	1046861	G	A	0.122493	0.264018	C1orf159	cg16679343	1	1052949	C1orf159	Both	0.0157307	0.00112831	3.52845e-44	0.0224181	0.00115833	1.8965e-83	0.0157307	0.00112831	3.52845e-44
rs12723165	1	1046861	G	A	0.122493	0.264018	C1orf159	cg05655247	1	1065028	C1orf159	Both	-0.00999086	0.000860273	3.51537e-31	-0.012944	0.00090546	2.33408e-46	-0.00999086	0.000860273	3.51537e-31
rs12743678	1	1047374	T	A	0.156463	0.104825	C1orf159	cg18025136	1	1050579	C1orf159	Both	-0.0181716	0.00158832	2.61447e-30	-0.0245767	0.00157584	7.75582e-55	-0.0181716	0.00158832	2.61447e-30
rs12743678	1	1047374	T	A	0.156463	0.104825	C1orf159	cg16679343	1	1052949	C1orf159	Both	0.012773	0.000976304	4.11924e-39	0.0205968	0.00112855	2.04496e-74	0.012773	0.000976304	4.11924e-39
rs12743678	1	1047374	T	A	0.156463	0.104825	C1orf159	cg05655247	1	1065028	C1orf159	Both	-0.00896414	0.000737973	5.95228e-34	-0.0124109	0.000873968	9.07731e-46	-0.00896414	0.000737973	5.95228e-34
rs12743678	1	1047374	T	A	0.156463	0.104825	C1orf159	cg09032281	1	1067397	C1orf159	Both	-0.00810411	0.00062167	7.63322e-39	-0.00649442	0.00050397	5.36114e-38	-0.00810411	0.00062167	7.63322e-39
rs11584392	1	1047981	G	A	0.265781	0.0889015	C1orf159	cg05505459	1	911995	C1orf170	Eur	0.0387725	0.00316209	1.45474e-34	0.0189467	0.00528761	0.000339378	0.0387725	0.00316209	1.45474e-34
rs11584392	1	1047981	G	A	0.265781	0.0889015	C1orf159	cg03648020	1	931327	HES4	Eur	0.0224561	0.00207268	2.3671e-27	0.0159206	0.00317708	5.41275e-07	0.0224561	0.00207268	2.3671e-27
rs11584392	1	1047981	G	A	0.265781	0.0889015	C1orf159	cg15899727	1	1003529	RNF223	Eur	0.0150896	0.0014514	2.57021e-25	0.0132588	0.00217808	1.14755e-09	0.0150896	0.0014514	2.57021e-25
rs11584392	1	1047981	G	A	0.265781	0.0889015	C1orf159	cg18432292	1	1003755	RNF223	Both	-0.0235061	0.00144595	2.00962e-59	-0.0182108	0.0021415	1.83566e-17	-0.0235061	0.00144595	2.00962e-59
rs11584392	1	1047981	G	A	0.265781	0.0889015	C1orf159	cg11200797	1	1016470	C1orf159	Eur	0.0168975	0.00175526	6.16524e-22	0.0147265	0.00221923	3.22627e-11	0.0168975	0.00175526	6.16524e-22
rs11584392	1	1047981	G	A	0.265781	0.0889015	C1orf159	cg05528516	1	1070040	C1orf159	Both	-0.0227963	0.00114251	1.41505e-88	-0.0283315	0.00155408	2.95964e-74	-0.0227963	0.00114251	1.41505e-88
rs7518814	1	1048501	G	A	0.155144	0.186119	C1orf159	cg18025136	1	1050579	C1orf159	Both	-0.0175602	0.00161011	1.07712e-27	-0.0246136	0.00158913	4.13439e-54	-0.0175602	0.00161011	1.07712e-27
rs7518814	1	1048501	G	A	0.155144	0.186119	C1orf159	cg16679343	1	1052949	C1orf159	Both	0.0129281	0.000985125	2.41991e-39	0.021003	0.00113522	2.01586e-76	0.0129281	0.000985125	2.41991e-39
rs7518814	1	1048501	G	A	0.155144	0.186119	C1orf159	cg05655247	1	1065028	C1orf159	Both	-0.00924865	0.000745646	2.50021e-35	-0.0125506	0.000881791	5.71055e-46	-0.00924865	0.000745646	2.50021e-35
rs7518814	1	1048501	G	A	0.155144	0.186119	C1orf159	cg09032281	1	1067397	C1orf159	Both	-0.00809234	0.000626074	3.23116e-38	-0.0065714	0.000507357	2.28241e-38	-0.00809234	0.000626074	3.23116e-38
rs7534657	1	1048571	A	G	0.15503	0.103595	C1orf159	cg18025136	1	1050579	C1orf159	Both	-0.0175789	0.0016092	8.85327e-28	-0.0245746	0.00158122	1.81538e-54	-0.0175789	0.0016092	8.85327e-28
rs7534657	1	1048571	A	G	0.15503	0.103595	C1orf159	cg16679343	1	1052949	C1orf159	Both	0.0129381	0.000984701	1.96495e-39	0.0208944	0.00112989	2.37595e-76	0.0129381	0.000984701	1.96495e-39
rs7534657	1	1048571	A	G	0.15503	0.103595	C1orf159	cg05655247	1	1065028	C1orf159	Both	-0.00922935	0.000745022	3.03419e-35	-0.0125608	0.000876187	1.30905e-46	-0.00922935	0.000745022	3.03419e-35
rs7534657	1	1048571	A	G	0.15503	0.103595	C1orf159	cg09032281	1	1067397	C1orf159	Both	-0.00809187	0.000625687	2.94e-38	-0.00654989	0.00050515	1.90197e-38	-0.00809187	0.000625687	2.94e-38
rs4970405	1	1048955	A	G	0.112827	0.0802263	C1orf159	cg05655247	1	1065028	C1orf159	Both	-0.0106264	0.000918749	6.11644e-31	-0.0135667	0.000962344	3.93003e-45	-0.0106264	0.000918749	6.11644e-31
rs4970406	1	1048989	A	G	0.123052	0.265035	C1orf159	cg16679343	1	1052949	C1orf159	Both	0.0156281	0.00112726	1.04937e-43	0.022284	0.00115355	3.80559e-83	0.0156281	0.00112726	1.04937e-43
rs4970406	1	1048989	A	G	0.123052	0.265035	C1orf159	cg05655247	1	1065028	C1orf159	Both	-0.00982782	0.000860396	3.23054e-30	-0.0129335	0.000900692	9.28904e-47	-0.00982782	0.000860396	3.23054e-30
rs4970407	1	1049083	C	A	0.122475	0.171178	C1orf159	cg16679343	1	1052949	C1orf159	Both	0.0157375	0.00112853	3.36785e-44	0.02241	0.00115356	4.57286e-84	0.0157375	0.00112853	3.36785e-44
rs4970407	1	1049083	C	A	0.122475	0.171178	C1orf159	cg05655247	1	1065028	C1orf159	Both	-0.00998715	0.000860357	3.74646e-31	-0.0129476	0.000901599	9.12438e-47	-0.00998715	0.000860357	3.74646e-31
rs12726255	1	1049950	A	G	0.156684	0.189598	C1orf159	cg18025136	1	1050579	C1orf159	Both	-0.0180137	0.00155664	5.70354e-31	-0.0245135	0.0015689	4.94917e-55	-0.0180137	0.00155664	5.70354e-31
rs12726255	1	1049950	A	G	0.156684	0.189598	C1orf159	cg16679343	1	1052949	C1orf159	Both	0.0133117	0.000962547	1.68704e-43	0.0205398	0.00112401	1.34116e-74	0.0133117	0.000962547	1.68704e-43
rs12726255	1	1049950	A	G	0.156684	0.189598	C1orf159	cg05655247	1	1065028	C1orf159	Both	-0.00897548	0.000724924	3.30099e-35	-0.0124083	0.000869734	3.52588e-46	-0.00897548	0.000724924	3.30099e-35
rs12726255	1	1049950	A	G	0.156684	0.189598	C1orf159	cg09032281	1	1067397	C1orf159	Both	-0.00828141	0.00061589	3.23849e-41	-0.00649108	0.000502046	3.07799e-38	-0.00828141	0.00061589	3.23849e-41
rs12755848	1	1052946	G	T	0.122556	0.0941653	C1orf159	cg16679343	1	1052949	C1orf159	Both	0.0157176	0.00112953	5.124e-44	0.022412	0.00115594	9.64822e-84	0.0157176	0.00112953	5.124e-44
rs12755848	1	1052946	G	T	0.122556	0.0941653	C1orf159	cg05655247	1	1065028	C1orf159	Both	-0.00991833	0.000861214	1.08702e-30	-0.0129956	0.000903245	6.17896e-47	-0.00991833	0.000861214	1.08702e-30
rs4970408	1	1053385	C	T	0.522262	0.308594	C1orf159	cg05505459	1	911995	C1orf170	Eur	0.0238987	0.00279186	1.12724e-17	0.0201568	0.00455397	9.59089e-06	0.0238987	0.00279186	1.12724e-17
rs4970408	1	1053385	C	T	0.522262	0.308594	C1orf159	cg15576492	1	1015447	C1orf159	Both	0.0249854	0.00253032	5.37355e-23	0.0356007	0.00351595	4.2588e-24	0.0249854	0.00253032	5.37355e-23
rs4970408	1	1053385	C	T	0.522262	0.308594	C1orf159	cg11200797	1	1016470	C1orf159	Both	0.0203179	0.00154803	2.36893e-39	0.0247736	0.00184803	5.62043e-41	0.0203179	0.00154803	2.36893e-39
rs4970408	1	1053385	C	T	0.522262	0.308594	C1orf159	cg21775619	1	1066087	C1orf159	Both	-0.0034717	0.000402622	6.5375e-18	-0.00856929	0.00063384	1.19744e-41	-0.0034717	0.000402622	6.5375e-18
rs4970408	1	1053385	C	T	0.522262	0.308594	C1orf159	cg05528516	1	1070040	C1orf159	Both	-0.0254388	0.000988253	4.0423e-146	-0.0152544	0.00141521	4.32888e-27	-0.0254388	0.000988253	4.0423e-146
rs4970409	1	1053452	G	A	0.122435	0.261856	C1orf159	cg16679343	1	1052949	C1orf159	Both	0.015719	0.00112949	5.0017e-44	0.0224489	0.00115727	8.00845e-84	0.015719	0.00112949	5.0017e-44
rs4970409	1	1053452	G	A	0.122435	0.261856	C1orf159	cg05655247	1	1065028	C1orf159	Both	-0.00991396	0.000861177	1.14634e-30	-0.0130278	0.000904289	4.69921e-47	-0.00991396	0.000861177	1.14634e-30
rs4970410	1	1053670	G	A	0.155935	0.188303	C1orf159	cg18025136	1	1050579	C1orf159	Both	-0.0181069	0.00159533	7.42183e-30	-0.0246015	0.00157931	1.03691e-54	-0.0181069	0.00159533	7.42183e-30
rs4970410	1	1053670	G	A	0.155935	0.188303	C1orf159	cg16679343	1	1052949	C1orf159	Both	0.0128294	0.000979275	3.25115e-39	0.0207037	0.00113053	6.49441e-75	0.0128294	0.000979275	3.25115e-39
rs4970410	1	1053670	G	A	0.155935	0.188303	C1orf159	cg05655247	1	1065028	C1orf159	Both	-0.0089935	0.000740742	6.38755e-34	-0.0125344	0.000875142	1.57776e-46	-0.0089935	0.000740742	6.38755e-34
rs4970410	1	1053670	G	A	0.155935	0.188303	C1orf159	cg09032281	1	1067397	C1orf159	Both	-0.00808993	0.000623093	1.51768e-38	-0.00653163	0.000504943	2.84228e-38	-0.00808993	0.000623093	1.51768e-38
rs4970411	1	1053724	A	G	0.155766	0.104102	C1orf159	cg18025136	1	1050579	C1orf159	Both	-0.0180895	0.00159624	9.0473e-30	-0.0245476	0.00158059	2.15258e-54	-0.0180895	0.00159624	9.0473e-30
rs4970411	1	1053724	A	G	0.155766	0.104102	C1orf159	cg16679343	1	1052949	C1orf159	Both	0.0128509	0.000980009	2.77116e-39	0.0206604	0.00113164	1.82025e-74	0.0128509	0.000980009	2.77116e-39
rs4970411	1	1053724	A	G	0.155766	0.104102	C1orf159	cg05655247	1	1065028	C1orf159	Both	-0.00900211	0.000741182	6.05182e-34	-0.0125485	0.000875528	1.37052e-46	-0.00900211	0.000741182	6.05182e-34
rs4970411	1	1053724	A	G	0.155766	0.104102	C1orf159	cg09032281	1	1067397	C1orf159	Both	-0.00802324	0.000623616	7.02292e-38	-0.00653507	0.000505212	2.84474e-38	-0.00802324	0.000623616	7.02292e-38
rs1105065	1	1054076	C	T	0.155749	0.103842	C1orf159	cg18025136	1	1050579	C1orf159	Both	-0.0181167	0.00159607	7.34837e-30	-0.0246325	0.00158158	1.08309e-54	-0.0181167	0.00159607	7.34837e-30
rs1105065	1	1054076	C	T	0.155749	0.103842	C1orf159	cg16679343	1	1052949	C1orf159	Both	0.0128421	0.000980011	3.11992e-39	0.0207359	0.00113203	6.00907e-75	0.0128421	0.000980011	3.11992e-39
rs1105065	1	1054076	C	T	0.155749	0.103842	C1orf159	cg05655247	1	1065028	C1orf159	Both	-0.00900652	0.000741029	5.45806e-34	-0.0125645	0.000876298	1.26304e-46	-0.00900652	0.000741029	5.45806e-34
rs1105065	1	1054076	C	T	0.155749	0.103842	C1orf159	cg09032281	1	1067397	C1orf159	Both	-0.00803874	0.000623539	4.98556e-38	-0.00654662	0.000505558	2.37117e-38	-0.00803874	0.000623539	4.98556e-38
rs12567697	1	1054552	G	A	0.123633	0.0938432	C1orf159	cg16679343	1	1052949	C1orf159	Both	0.0157669	0.00113308	5.1296e-44	0.022482	0.00115951	9.51187e-84	0.0157669	0.00113308	5.1296e-44
rs12567697	1	1054552	G	A	0.123633	0.0938432	C1orf159	cg05655247	1	1065028	C1orf159	Both	-0.00983216	0.00086356	4.93197e-30	-0.0130835	0.000905873	2.77547e-47	-0.00983216	0.00086356	4.93197e-30
rs4970412	1	1054893	T	C	0.155736	0.289071	C1orf159	cg18025136	1	1050579	C1orf159	Both	-0.01798	0.00159164	1.36605e-29	-0.0247139	0.00158178	4.99003e-55	-0.01798	0.00159164	1.36605e-29
rs4970412	1	1054893	T	C	0.155736	0.289071	C1orf159	cg16679343	1	1052949	C1orf159	Both	0.0129229	0.000979578	9.71811e-40	0.0207323	0.00113288	8.20938e-75	0.0129229	0.000979578	9.71811e-40
rs4970412	1	1054893	T	C	0.155736	0.289071	C1orf159	cg05655247	1	1065028	C1orf159	Both	-0.0089608	0.00073936	8.30832e-34	-0.0125773	0.000876773	1.14516e-46	-0.0089608	0.00073936	8.30832e-34
rs4970412	1	1054893	T	C	0.155736	0.289071	C1orf159	cg09032281	1	1067397	C1orf159	Both	-0.00815027	0.000623012	4.17155e-39	-0.00656082	0.000505778	1.7699e-38	-0.00815027	0.000623012	4.17155e-39
rs34808604	1	1055653	C	G	0.121999	0.260779	C1orf159	cg16679343	1	1052949	C1orf159	Both	0.0158618	0.00113545	2.39179e-44	0.022498	0.00116136	1.32886e-83	0.0158618	0.00113545	2.39179e-44
rs34808604	1	1055653	C	G	0.121999	0.260779	C1orf159	cg05655247	1	1065028	C1orf159	Both	-0.00993872	0.000864655	1.4069e-30	-0.0131372	0.000907045	1.54073e-47	-0.00993872	0.000864655	1.4069e-30
rs76744376	1	1055797	A	G	0.12218	0.260841	C1orf159	cg16679343	1	1052949	C1orf159	Both	0.0158901	0.00113358	1.21553e-44	0.0224994	0.00116147	1.34259e-83	0.0158901	0.00113358	1.21553e-44
rs76744376	1	1055797	A	G	0.12218	0.260841	C1orf159	cg05655247	1	1065028	C1orf159	Both	-0.00984327	0.000863126	3.98363e-30	-0.0131432	0.000907109	1.41962e-47	-0.00984327	0.000863126	3.98363e-30
rs74865318	1	1055901	C	A	0.121992	0.169617	C1orf159	cg16679343	1	1052949	C1orf159	Both	0.0158656	0.00113556	2.32464e-44	0.0224994	0.00116179	1.4887e-83	0.0158656	0.00113556	2.32464e-44
rs74865318	1	1055901	C	A	0.121992	0.169617	C1orf159	cg05655247	1	1065028	C1orf159	Both	-0.00993927	0.000864698	1.40588e-30	-0.0131502	0.000907292	1.3229e-47	-0.00993927	0.000864698	1.40588e-30
rs71628940	1	1056269	C	T	0.122165	0.167117	C1orf159	cg16679343	1	1052949	C1orf159	Both	0.0158965	0.00113376	1.15892e-44	0.0224979	0.00117443	8.55108e-82	0.0158965	0.00113376	1.15892e-44
rs71628940	1	1056269	C	T	0.122165	0.167117	C1orf159	cg05655247	1	1065028	C1orf159	Both	-0.00984408	0.00086321	3.99133e-30	-0.0131416	0.000918009	1.75534e-46	-0.00984408	0.00086321	3.99133e-30
rs66868065	1	1056348	G	A	0.154902	0.18613	C1orf159	cg18025136	1	1050579	C1orf159	Both	-0.0175804	0.00161152	1.04149e-27	-0.0248292	0.00159367	9.96589e-55	-0.0175804	0.00161152	1.04149e-27
rs66868065	1	1056348	G	A	0.154902	0.18613	C1orf159	cg16679343	1	1052949	C1orf159	Both	0.0130365	0.000987897	9.22377e-40	0.0210368	0.00113952	4.23711e-76	0.0130365	0.000987897	9.22377e-40
rs66868065	1	1056348	G	A	0.154902	0.18613	C1orf159	cg05655247	1	1065028	C1orf159	Both	-0.00911719	0.000746566	2.67669e-34	-0.0127538	0.000883119	2.8232e-47	-0.00911719	0.000746566	2.67669e-34
rs66868065	1	1056348	G	A	0.154902	0.18613	C1orf159	cg09032281	1	1067397	C1orf159	Both	-0.00817557	0.000626751	6.84188e-39	-0.00663689	0.000508921	7.14195e-39	-0.00817557	0.000626751	6.84188e-39
rs7538862	1	1056715	C	T	0.155528	0.288223	C1orf159	cg18025136	1	1050579	C1orf159	Both	-0.0182056	0.00159645	4.00033e-30	-0.0248278	0.00158773	4.05832e-55	-0.0182056	0.00159645	4.00033e-30
rs7538862	1	1056715	C	T	0.155528	0.288223	C1orf159	cg16679343	1	1052949	C1orf159	Both	0.0130792	0.000983926	2.54528e-40	0.0208141	0.00113714	7.70574e-75	0.0130792	0.000983926	2.54528e-40
rs7538862	1	1056715	C	T	0.155528	0.288223	C1orf159	cg05655247	1	1065028	C1orf159	Both	-0.00894311	0.000741686	1.76399e-33	-0.0126629	0.000879971	5.96689e-47	-0.00894311	0.000741686	1.76399e-33
rs7538862	1	1056715	C	T	0.155528	0.288223	C1orf159	cg09032281	1	1067397	C1orf159	Both	-0.00812316	0.000624986	1.26653e-38	-0.00658705	0.00050759	1.64982e-38	-0.00812316	0.000624986	1.26653e-38
rs12726341	1	1056939	T	A	0.121962	0.093443	C1orf159	cg16679343	1	1052949	C1orf159	Both	0.0158795	0.00113597	2.10043e-44	0.0225044	0.00116334	2.26188e-83	0.0158795	0.00113597	2.10043e-44
rs12726341	1	1056939	T	A	0.121962	0.093443	C1orf159	cg05655247	1	1065028	C1orf159	Both	-0.00994015	0.000864869	1.4266e-30	-0.0131941	0.000908237	8.15577e-48	-0.00994015	0.000864869	1.4266e-30
rs74977732	1	1057422	G	C	0.122132	0.0934039	C1orf159	cg16679343	1	1052949	C1orf159	Both	0.0159723	0.00113515	5.7524e-45	0.0225057	0.00116391	2.66511e-83	0.0159723	0.00113515	5.7524e-45
rs74977732	1	1057422	G	C	0.122132	0.0934039	C1orf159	cg05655247	1	1065028	C1orf159	Both	-0.00977532	0.000864784	1.25687e-29	-0.0132135	0.000908582	6.4715e-48	-0.00977532	0.000864784	1.25687e-29
rs75135491	1	1057508	C	G	0.121942	0.169026	C1orf159	cg16679343	1	1052949	C1orf159	Both	0.0159466	0.00113714	1.11967e-44	0.0225067	0.00116422	2.89325e-83	0.0159466	0.00113714	1.11967e-44
rs75135491	1	1057508	C	G	0.121942	0.169026	C1orf159	cg05655247	1	1065028	C1orf159	Both	-0.0098709	0.000866361	4.50462e-30	-0.0132242	0.000908743	5.65405e-48	-0.0098709	0.000866361	4.50462e-30
rs74535970	1	1057524	C	T	0.121947	0.0933022	C1orf159	cg16679343	1	1052949	C1orf159	Both	0.0159467	0.00113713	1.11872e-44	0.0225066	0.00116424	2.91628e-83	0.0159467	0.00113713	1.11872e-44
rs74535970	1	1057524	C	T	0.121947	0.0933022	C1orf159	cg05655247	1	1065028	C1orf159	Both	-0.00987113	0.00086636	4.48987e-30	-0.0132247	0.000908756	5.62443e-48	-0.00987113	0.00086636	4.48987e-30
rs35704567	1	1058029	A	G	0.122466	0.0934073	C1orf159	cg16679343	1	1052949	C1orf159	Both	0.0159338	0.00113727	1.34432e-44	0.0224613	0.00116378	5.34547e-83	0.0159338	0.00113727	1.34432e-44
rs35704567	1	1058029	A	G	0.122466	0.0934073	C1orf159	cg05655247	1	1065028	C1orf159	Both	-0.00984055	0.000866367	6.73588e-30	-0.0132234	0.000908137	4.96981e-48	-0.00984055	0.000866367	6.73588e-30
rs34658689	1	1058635	G	A	0.12179	0.168633	C1orf159	cg16679343	1	1052949	C1orf159	Both	0.01596	0.00113751	1.0128e-44	0.0224972	0.00116576	5.54299e-83	0.01596	0.00113751	1.0128e-44
rs34658689	1	1058635	G	A	0.12179	0.168633	C1orf159	cg05655247	1	1065028	C1orf159	Both	-0.00987062	0.000866527	4.63575e-30	-0.0132694	0.00090959	3.33365e-48	-0.00987062	0.000866527	4.63575e-30
rs34895099	1	1058889	G	A	0.122075	0.173976	C1orf159	cg16679343	1	1052949	C1orf159	Both	0.0159716	0.00113842	1.02806e-44	0.0225524	0.00116711	3.41892e-83	0.0159716	0.00113842	1.02806e-44
rs34895099	1	1058889	G	A	0.122075	0.173976	C1orf159	cg05655247	1	1065028	C1orf159	Both	-0.00972654	0.000868113	3.88724e-29	-0.0132179	0.000911462	1.17827e-47	-0.00972654	0.000868113	3.88724e-29
rs115348170	1	1059269	C	T	0.12178	0.259023	C1orf159	cg16679343	1	1052949	C1orf159	Both	0.0158711	0.00113897	3.90605e-44	0.0224825	0.00116626	8.30206e-83	0.0158711	0.00113897	3.90605e-44
rs115348170	1	1059269	C	T	0.12178	0.259023	C1orf159	cg05655247	1	1065028	C1orf159	Both	-0.00988657	0.000867506	4.35103e-30	-0.0132801	0.000909789	2.93927e-48	-0.00988657	0.000867506	4.35103e-30
rs11586617	1	1060043	A	C	0.121018	0.0921147	C1orf159	cg16679343	1	1052949	C1orf159	Both	0.0160699	0.00114458	8.87872e-45	0.0224477	0.00117268	1.12286e-81	0.0160699	0.00114458	8.87872e-45
rs11586617	1	1060043	A	C	0.121018	0.0921147	C1orf159	cg05655247	1	1065028	C1orf159	Both	-0.00993613	0.000872651	4.90171e-30	-0.0133591	0.000913883	2.15758e-48	-0.00993613	0.000872651	4.90171e-30
rs11587937	1	1060148	G	T	0.119976	0.0920948	C1orf159	cg16679343	1	1052949	C1orf159	Both	0.0160993	0.00115184	2.15158e-44	0.0224436	0.00117278	1.23909e-81	0.0160993	0.00115184	2.15158e-44
rs11587937	1	1060148	G	T	0.119976	0.0920948	C1orf159	cg05655247	1	1065028	C1orf159	Both	-0.00989471	0.000876584	1.50763e-29	-0.0133624	0.000913912	2.05947e-48	-0.00989471	0.000876584	1.50763e-29
rs7548798	1	1060174	C	T	0.292795	0.166488	C1orf159	cg05505459	1	911995	C1orf170	Eur	0.0410767	0.00320995	1.71089e-37	0.0152214	0.00531392	0.00417751	0.0410767	0.00320995	1.71089e-37
rs7548798	1	1060174	C	T	0.292795	0.166488	C1orf159	cg03648020	1	931327	HES4	Eur	0.0226782	0.00210751	5.28106e-27	0.0148617	0.00319362	3.26285e-06	0.0226782	0.00210751	5.28106e-27
rs7548798	1	1060174	C	T	0.292795	0.166488	C1orf159	cg15899727	1	1003529	RNF223	Eur	0.0154335	0.00148208	2.15348e-25	0.00885218	0.00219794	5.63744e-05	0.0154335	0.00148208	2.15348e-25
rs7548798	1	1060174	C	T	0.292795	0.166488	C1orf159	cg18432292	1	1003755	RNF223	Eur	-0.022632	0.00146305	5.61516e-54	-0.0158761	0.00215901	1.93202e-13	-0.022632	0.00146305	5.61516e-54
rs7548798	1	1060174	C	T	0.292795	0.166488	C1orf159	cg08750554	1	1005100	RNF223	Eur	-0.0088595	0.000854699	3.55379e-25	-0.00434877	0.00136127	0.00140005	-0.0088595	0.000854699	3.55379e-25
rs7548798	1	1060174	C	T	0.292795	0.166488	C1orf159	cg11200797	1	1016470	C1orf159	Eur	0.0183434	0.00180235	2.50051e-24	0.0155821	0.00222473	2.48708e-12	0.0183434	0.00180235	2.50051e-24
rs7548798	1	1060174	C	T	0.292795	0.166488	C1orf159	cg05528516	1	1070040	C1orf159	Both	-0.0250223	0.00116632	4.18372e-102	-0.0315954	0.00152502	2.38092e-95	-0.0250223	0.00116632	4.18372e-102
rs7556082	1	1060175	T	C	0.44777	0.566055	C1orf159	cg05505459	1	911995	C1orf170	Eur	0.0243241	0.00293586	1.17948e-16	0.0149155	0.00402242	0.000208825	0.0243241	0.00293586	1.17948e-16
rs7556082	1	1060175	T	C	0.44777	0.566055	C1orf159	cg18432292	1	1003755	RNF223	Eur	-0.0137854	0.00135045	1.82685e-24	-0.00714052	0.00165248	1.55254e-05	-0.0137854	0.00135045	1.82685e-24
rs7556082	1	1060175	T	C	0.44777	0.566055	C1orf159	cg15576492	1	1015447	C1orf159	Both	0.0258293	0.00258911	1.93837e-23	0.0453946	0.003005	1.47108e-51	0.0258293	0.00258911	1.93837e-23
rs7556082	1	1060175	T	C	0.44777	0.566055	C1orf159	cg11200797	1	1016470	C1orf159	Both	0.0208717	0.00162116	6.26282e-38	0.0224899	0.00162997	2.63201e-43	0.0208717	0.00162116	6.26282e-38
rs7556082	1	1060175	T	C	0.44777	0.566055	C1orf159	cg05655247	1	1065028	C1orf159	Both	-0.00484141	0.000537234	2.02818e-19	-0.00900734	0.00076203	3.07008e-32	-0.00484141	0.000537234	2.02818e-19
rs7556082	1	1060175	T	C	0.44777	0.566055	C1orf159	cg21775619	1	1066087	C1orf159	Both	-0.00410593	0.000411518	1.91149e-23	-0.00899511	0.000547644	1.26477e-60	-0.00410593	0.000411518	1.91149e-23
rs7556082	1	1060175	T	C	0.44777	0.566055	C1orf159	cg05528516	1	1070040	C1orf159	Both	-0.0270709	0.00103029	3.70203e-152	-0.0167274	0.00122523	1.95124e-42	-0.0270709	0.00103029	3.70203e-152
rs12567855	1	1060355	G	C	0.385138	0.334605	C1orf159	cg18432292	1	1003755	RNF223	Eur	-0.0149848	0.00134867	1.1124e-28	-0.00717812	0.00164835	1.33235e-05	-0.0149848	0.00134867	1.1124e-28
rs12567855	1	1060355	G	C	0.385138	0.334605	C1orf159	cg15576492	1	1015447	C1orf159	Both	0.023086	0.00256698	2.39617e-19	0.0419079	0.00302032	8.94125e-44	0.023086	0.00256698	2.39617e-19
rs12567855	1	1060355	G	C	0.385138	0.334605	C1orf159	cg11200797	1	1016470	C1orf159	Both	0.0193474	0.00160204	1.40229e-33	0.0204547	0.00163426	6.09209e-36	0.0193474	0.00160204	1.40229e-33
rs12567855	1	1060355	G	C	0.385138	0.334605	C1orf159	cg21775619	1	1066087	C1orf159	Both	-0.00385446	0.000424413	1.06744e-19	-0.00927264	0.000543035	2.256e-65	-0.00385446	0.000424413	1.06744e-19
rs12567855	1	1060355	G	C	0.385138	0.334605	C1orf159	cg05528516	1	1070040	C1orf159	Both	-0.0241296	0.0010315	5.05817e-121	-0.0159092	0.00122651	1.78414e-38	-0.0241296	0.0010315	5.05817e-121
rs17160824	1	1060608	G	A	0.11995	0.256639	C1orf159	cg16679343	1	1052949	C1orf159	Both	0.0161133	0.00115225	1.94601e-44	0.0223437	0.0011713	4.00667e-81	0.0161133	0.00115225	1.94601e-44
rs17160824	1	1060608	G	A	0.11995	0.256639	C1orf159	cg05655247	1	1065028	C1orf159	Both	-0.00989623	0.000876707	1.50496e-29	-0.0133891	0.000912451	9.48347e-49	-0.00989623	0.000876707	1.50496e-29
rs17160826	1	1061115	T	C	0.120422	0.164505	C1orf159	cg16679343	1	1052949	C1orf159	Both	0.0163177	0.00114615	5.40282e-46	0.0223122	0.00117818	5.56107e-80	0.0163177	0.00114615	5.40282e-46
rs17160826	1	1061115	T	C	0.120422	0.164505	C1orf159	cg05655247	1	1065028	C1orf159	Both	-0.00980682	0.000872823	2.72146e-29	-0.0134686	0.000916751	7.28577e-49	-0.00980682	0.000872823	2.72146e-29
rs12748370	1	1061152	T	C	0.120241	0.251919	C1orf159	cg16679343	1	1052949	C1orf159	Both	0.0162956	0.00114806	9.97606e-46	0.0222879	0.00117935	1.1747e-79	0.0162956	0.00114806	9.97606e-46
rs12748370	1	1061152	T	C	0.120241	0.251919	C1orf159	cg05655247	1	1065028	C1orf159	Both	-0.00989689	0.000874165	1.02655e-29	-0.0135798	0.000916383	1.10636e-49	-0.00989689	0.000874165	1.02655e-29
rs11807848	1	1061166	T	C	0.411613	0.339379	C1orf159	cg18432292	1	1003755	RNF223	Eur	-0.0142656	0.00132704	5.929e-27	-0.00650968	0.00163572	6.89992e-05	-0.0142656	0.00132704	5.929e-27
rs11807848	1	1061166	T	C	0.411613	0.339379	C1orf159	cg15576492	1	1015447	C1orf159	Both	0.0238305	0.00253246	4.9592e-21	0.0395701	0.00301253	2.07064e-39	0.0238305	0.00253246	4.9592e-21
rs11807848	1	1061166	T	C	0.411613	0.339379	C1orf159	cg11200797	1	1016470	C1orf159	Both	0.0196917	0.00158297	1.59098e-35	0.019941	0.00162534	1.33146e-34	0.0196917	0.00158297	1.59098e-35
rs11807848	1	1061166	T	C	0.411613	0.339379	C1orf159	cg05655247	1	1065028	C1orf159	Both	-0.00424736	0.0005271	7.75671e-16	-0.00935792	0.000750882	1.19452e-35	-0.00424736	0.0005271	7.75671e-16
rs11807848	1	1061166	T	C	0.411613	0.339379	C1orf159	cg21775619	1	1066087	C1orf159	Both	-0.00415363	0.00040938	3.44699e-24	-0.00904521	0.000540562	7.53942e-63	-0.00415363	0.00040938	3.44699e-24
rs11807848	1	1061166	T	C	0.411613	0.339379	C1orf159	cg05528516	1	1070040	C1orf159	Both	-0.0268796	0.00100244	2.20689e-158	-0.0166765	0.00121072	3.65045e-43	-0.0268796	0.00100244	2.20689e-158
rs12757754	1	1061262	A	G	0.122065	0.0904924	C1orf159	cg05655247	1	1065028	C1orf159	Both	-0.00977537	0.000873769	4.69007e-29	-0.0135916	0.000917	1.05964e-49	-0.00977537	0.000873769	4.69007e-29
rs12736814	1	1061508	G	A	0.12016	0.168766	C1orf159	cg16679343	1	1052949	C1orf159	Both	0.0162395	0.00115136	3.5557e-45	0.021797	0.00117887	2.49921e-76	0.0162395	0.00115136	3.5557e-45
rs12736814	1	1061508	G	A	0.12016	0.168766	C1orf159	cg05655247	1	1065028	C1orf159	Both	-0.00995654	0.000877348	7.54944e-30	-0.0135699	0.000910789	3.34381e-50	-0.00995654	0.000877348	7.54944e-30
rs34381538	1	1061602	G	A	0.120434	0.257496	C1orf159	cg16679343	1	1052949	C1orf159	Both	0.0163075	0.0011482	8.82027e-46	0.0218423	0.001187	1.28252e-75	0.0163075	0.0011482	8.82027e-46
rs34381538	1	1061602	G	A	0.120434	0.257496	C1orf159	cg05655247	1	1065028	C1orf159	Both	-0.0098919	0.000874225	1.10536e-29	-0.0134035	0.000920343	4.78732e-48	-0.0098919	0.000874225	1.10536e-29
rs34530354	1	1061794	A	G	0.364028	0.172944	C1orf159	cg15576492	1	1015447	C1orf159	Both	0.0296521	0.00274687	3.64034e-27	0.0426552	0.00307994	1.28365e-43	0.0296521	0.00274687	3.64034e-27
rs34530354	1	1061794	A	G	0.364028	0.172944	C1orf159	cg11200797	1	1016470	C1orf159	Both	0.0243284	0.00172546	3.81536e-45	0.0202158	0.00166801	8.30275e-34	0.0243284	0.00172546	3.81536e-45
rs34530354	1	1061794	A	G	0.364028	0.172944	C1orf159	cg21775619	1	1066087	C1orf159	Both	-0.00366671	0.000455208	7.94574e-16	-0.00935323	0.000555036	1.02158e-63	-0.00366671	0.000455208	7.94574e-16
rs34530354	1	1061794	A	G	0.364028	0.172944	C1orf159	cg05528516	1	1070040	C1orf159	Both	-0.0209383	0.00114519	1.1159e-74	-0.0148915	0.00126005	3.14457e-32	-0.0209383	0.00114519	1.1159e-74
rs35207507	1	1061848	A	G	0.364017	0.313874	C1orf159	cg15576492	1	1015447	C1orf159	Both	0.0297028	0.00274668	2.95191e-27	0.0427876	0.00307935	6.79265e-44	0.0297028	0.00274668	2.95191e-27
rs35207507	1	1061848	A	G	0.364017	0.313874	C1orf159	cg11200797	1	1016470	C1orf159	Both	0.024325	0.00172523	3.82019e-45	0.0202748	0.00166785	5.31683e-34	0.024325	0.00172523	3.82019e-45
rs35207507	1	1061848	A	G	0.364017	0.313874	C1orf159	cg21775619	1	1066087	C1orf159	Both	-0.00365856	0.000455202	9.18936e-16	-0.00939157	0.000554828	2.84556e-64	-0.00365856	0.000455202	9.18936e-16
rs35207507	1	1061848	A	G	0.364017	0.313874	C1orf159	cg05528516	1	1070040	C1orf159	Both	-0.0209061	0.00114514	1.84289e-74	-0.0150336	0.00125936	7.54633e-33	-0.0209061	0.00114514	1.84289e-74
rs35823915	1	1061951	C	T	0.119652	0.162609	C1orf159	cg16679343	1	1052949	C1orf159	Both	0.0162677	0.00115271	3.17839e-45	0.0221783	0.00119044	1.82343e-77	0.0162677	0.00115271	3.17839e-45
rs35823915	1	1061951	C	T	0.119652	0.162609	C1orf159	cg05655247	1	1065028	C1orf159	Both	-0.00984402	0.000876395	2.82673e-29	-0.0136014	0.000923127	3.89855e-49	-0.00984402	0.000876395	2.82673e-29
rs9329411	1	1062025	A	G	0.404936	0.186384	C1orf159	cg05505459	1	911995	C1orf170	Eur	0.0224224	0.00289406	9.35517e-15	0.0141359	0.00400344	0.000414091	0.0224224	0.00289406	9.35517e-15
rs9329411	1	1062025	A	G	0.404936	0.186384	C1orf159	cg18432292	1	1003755	RNF223	Eur	-0.0138036	0.00133245	3.78609e-25	-0.00627308	0.00164668	0.000139234	-0.0138036	0.00133245	3.78609e-25
rs9329411	1	1062025	A	G	0.404936	0.186384	C1orf159	cg15576492	1	1015447	C1orf159	Both	0.0237038	0.00254758	1.34695e-20	0.039846	0.00303019	1.70868e-39	0.0237038	0.00254758	1.34695e-20
rs9329411	1	1062025	A	G	0.404936	0.186384	C1orf159	cg11200797	1	1016470	C1orf159	Both	0.0192216	0.00159201	1.45294e-33	0.0199594	0.00163365	2.50122e-34	0.0192216	0.00159201	1.45294e-33
rs9329411	1	1062025	A	G	0.404936	0.186384	C1orf159	cg05655247	1	1065028	C1orf159	Both	-0.0043596	0.00052967	1.85995e-16	-0.00936613	0.0007566	3.38567e-35	-0.0043596	0.00052967	1.85995e-16
rs9329411	1	1062025	A	G	0.404936	0.186384	C1orf159	cg21775619	1	1066087	C1orf159	Both	-0.00406364	0.000409954	3.67538e-23	-0.00896605	0.000545372	9.85246e-61	-0.00406364	0.000409954	3.67538e-23
rs9329411	1	1062025	A	G	0.404936	0.186384	C1orf159	cg05528516	1	1070040	C1orf159	Both	-0.0265913	0.00101122	2.11108e-152	-0.0166886	0.00121857	1.0833e-42	-0.0265913	0.00101122	2.11108e-152
rs35300397	1	1062034	G	A	0.117645	0.161791	C1orf159	cg16679343	1	1052949	C1orf159	Both	0.0162696	0.00116442	2.30029e-44	0.0222072	0.00119261	2.18197e-77	0.0162696	0.00116442	2.30029e-44
rs35300397	1	1062034	G	A	0.117645	0.161791	C1orf159	cg05655247	1	1065028	C1orf159	Both	-0.00986748	0.000884843	7.02687e-29	-0.0136695	0.000924399	1.7654e-49	-0.00986748	0.000884843	7.02687e-29
rs7545801	1	1063044	A	G	0.843749	1.24989	C1orf159	cg05655247	1	1065028	C1orf159	Both	0.00582156	0.000588229	4.30002e-23	0.0148154	0.000991978	1.94499e-50	0.00582156	0.000588229	4.30002e-23
rs4970413	1	1063241	G	T	0.527309	0.603999	C1orf159	cg15576492	1	1015447	C1orf159	Both	-0.023152	0.00247397	8.10637e-21	-0.0383717	0.00308104	1.32809e-35	-0.023152	0.00247397	8.10637e-21
rs4970413	1	1063241	G	T	0.527309	0.603999	C1orf159	cg11200797	1	1016470	C1orf159	Both	-0.0178641	0.00150196	1.27331e-32	-0.0214206	0.00164572	9.92915e-39	-0.0178641	0.00150196	1.27331e-32
rs4970413	1	1063241	G	T	0.527309	0.603999	C1orf159	cg21775619	1	1066087	C1orf159	Both	0.00317599	0.000401245	2.46588e-15	0.0100211	0.000543591	6.87549e-76	0.00317599	0.000401245	2.46588e-15
rs4970413	1	1063241	G	T	0.527309	0.603999	C1orf159	cg05528516	1	1070040	C1orf159	Both	0.0201821	0.000997924	6.00889e-91	0.0180513	0.00122624	4.73245e-49	0.0201821	0.000997924	6.00889e-91
rs2298216	1	1064802	T	C	0.834112	0.807682	C1orf159	cg05655247	1	1065028	C1orf159	Both	0.0059568	0.000575726	4.33623e-25	0.0148687	0.000928207	9.44895e-58	0.0059568	0.000575726	4.33623e-25
rs2298217	1	1064979	C	T	0.155184	0.0869219	C1orf159	cg05655247	1	1065028	C1orf159	Both	-0.00799541	0.000690295	5.04834e-31	-0.0152973	0.000905981	5.82248e-64	-0.00799541	0.000690295	5.04834e-31
rs4072537	1	1065296	T	C	0.688312	0.708466	C1orf159	cg05528516	1	1070040	C1orf159	Eur	0.00937519	0.00112236	6.64827e-17	0.00706836	0.0015912	8.90575e-06	0.00937519	0.00112236	6.64827e-17
rs11580120	1	1065800	C	T	0.183735	0.209694	C1orf159	cg05505459	1	911995	C1orf170	Eur	0.0498313	0.00428763	3.18141e-31	0.0167982	0.00605359	0.00552156	0.0498313	0.00428763	3.18141e-31
rs11580120	1	1065800	C	T	0.183735	0.209694	C1orf159	cg18432292	1	1003755	RNF223	Eur	-0.0288181	0.00197585	3.48981e-48	-0.0166655	0.00245983	1.24354e-11	-0.0288181	0.00197585	3.48981e-48
rs11580120	1	1065800	C	T	0.183735	0.209694	C1orf159	cg05528516	1	1070040	C1orf159	Both	-0.0313967	0.00156118	5.92283e-90	-0.0416564	0.00164972	1.11749e-140	-0.0313967	0.00156118	5.92283e-90
rs61766345	1	1066097	G	A	0.188173	0.210789	C1orf159	cg05505459	1	911995	C1orf170	Eur	0.049209	0.00430703	3.12667e-30	0.0166122	0.00603171	0.0058845	0.049209	0.00430703	3.12667e-30
rs61766345	1	1066097	G	A	0.188173	0.210789	C1orf159	cg18432292	1	1003755	RNF223	Eur	-0.02703	0.0019945	7.68075e-42	-0.0162885	0.00245134	3.03736e-11	-0.02703	0.0019945	7.68075e-42
rs61766345	1	1066097	G	A	0.188173	0.210789	C1orf159	cg05528516	1	1070040	C1orf159	Both	-0.0314016	0.00155902	3.17125e-90	-0.0414734	0.00164341	1.6043e-140	-0.0314016	0.00155902	3.17125e-90
rs4072496	1	1066259	G	C	0.827736	1.23414	C1orf159	cg05655247	1	1065028	C1orf159	Both	0.00530741	0.000577666	4.01395e-20	0.0146552	0.000973268	3.07202e-51	0.00530741	0.000577666	4.01395e-20
rs10907181	1	1066282	A	G	0.776013	0.74377	C1orf159	cg05655247	1	1065028	C1orf159	Both	0.00469828	0.000523169	2.6973e-19	0.0121722	0.0009295	3.49879e-39	0.00469828	0.000523169	2.6973e-19
rs10907182	1	1066403	T	C	0.584846	0.331645	C1orf159	cg05655247	1	1065028	C1orf159	Both	0.00490683	0.000535249	4.8465e-20	0.0112437	0.000799076	5.73958e-45	0.00490683	0.000535249	4.8465e-20
rs10907182	1	1066403	T	C	0.584846	0.331645	C1orf159	cg05528516	1	1070040	C1orf159	Both	0.0208198	0.00108476	4.23527e-82	0.0190172	0.00129449	7.37161e-49	0.0208198	0.00108476	4.23527e-82
rs7553878	1	1066828	C	G	0.486143	0.457169	C1orf159	cg05528516	1	1070040	C1orf159	Both	0.0212623	0.00139186	1.10195e-52	0.0179816	0.00146217	9.29829e-35	0.0212623	0.00139186	1.10195e-52
rs7513404	1	1066946	A	G	0.473694	0.228756	C1orf159	cg05528516	1	1070040	C1orf159	Both	0.0235546	0.00143967	3.62556e-60	0.0176206	0.00153329	1.44635e-30	0.0235546	0.00143967	3.62556e-60
rs7513405	1	1066952	A	G	0.472329	0.639748	C1orf159	cg05528516	1	1070040	C1orf159	Both	0.0234997	0.00143396	2.32883e-60	0.0171241	0.00153571	7.10986e-29	0.0234997	0.00143396	2.32883e-60
rs7516160	1	1066953	T	C	0.472329	0.639707	C1orf159	cg05528516	1	1070040	C1orf159	Both	0.0235014	0.00143411	2.35063e-60	0.0173094	0.00153645	1.93489e-29	0.0235014	0.00143411	2.35063e-60
rs7554175	1	1067143	C	T	0.0858638	0.0277093	C1orf159	cg05528516	1	1070040	C1orf159	Eur	-0.0322044	0.00225153	2.08627e-46	-0.019528	0.00332439	4.25001e-09	-0.0322044	0.00225153	2.08627e-46
rs11589263	1	1067576	G	A	0.188351	0.215838	C1orf159	cg05505459	1	911995	C1orf170	Eur	0.0473007	0.00427839	2.05659e-28	0.0162947	0.00603952	0.00697535	0.0473007	0.00427839	2.05659e-28
rs11589263	1	1067576	G	A	0.188351	0.215838	C1orf159	cg18432292	1	1003755	RNF223	Eur	-0.0268461	0.001979	6.4132e-42	-0.0165624	0.00245384	1.4826e-11	-0.0268461	0.001979	6.4132e-42
rs11589263	1	1067576	G	A	0.188351	0.215838	C1orf159	cg05528516	1	1070040	C1orf159	Both	-0.0309063	0.00154941	1.58756e-88	-0.0412873	0.00164804	1.64574e-138	-0.0309063	0.00154941	1.58756e-88
rs61766346	1	1068883	G	A	0.18951	0.137771	C1orf159	cg05505459	1	911995	C1orf170	Eur	0.0476707	0.00431723	2.39691e-28	0.0164069	0.00608251	0.00698861	0.0476707	0.00431723	2.39691e-28
rs61766346	1	1068883	G	A	0.18951	0.137771	C1orf159	cg18432292	1	1003755	RNF223	Eur	-0.0270475	0.00199698	8.57838e-42	-0.0164647	0.00247156	2.70752e-11	-0.0270475	0.00199698	8.57838e-42
rs61766346	1	1068883	G	A	0.18951	0.137771	C1orf159	cg05528516	1	1070040	C1orf159	Both	-0.0309661	0.00156308	2.39604e-87	-0.0413713	0.00166135	7.03597e-137	-0.0309661	0.00156308	2.39604e-87
rs6699173	1	1069187	G	A	0.0945543	0.0896056	C1orf159	cg05528516	1	1070040	C1orf159	Eur	-0.0316336	0.00224756	5.43782e-45	-0.0175035	0.00321507	5.20398e-08	-0.0316336	0.00224756	5.43782e-45
rs6665076	1	1069191	A	G	0.0938104	0.032024	C1orf159	cg05528516	1	1070040	C1orf159	Eur	-0.0316834	0.00224891	4.47997e-45	-0.0179566	0.00320532	2.11739e-08	-0.0316834	0.00224891	4.47997e-45
rs113854344	1	1069346	C	T	0.184261	0.211549	C1orf159	cg05505459	1	911995	C1orf170	Eur	0.0505837	0.00436676	4.97818e-31	0.0213834	0.00614386	0.000500565	0.0505837	0.00436676	4.97818e-31
rs113854344	1	1069346	C	T	0.184261	0.211549	C1orf159	cg18432292	1	1003755	RNF223	Eur	-0.0290451	0.00201524	4.30548e-47	-0.0185067	0.00249286	1.13761e-13	-0.0290451	0.00201524	4.30548e-47
rs113854344	1	1069346	C	T	0.184261	0.211549	C1orf159	cg05528516	1	1070040	C1orf159	Both	-0.0309475	0.00158976	2.10446e-84	-0.0410494	0.0016935	8.54741e-130	-0.0309475	0.00158976	2.10446e-84
rs112054464	1	1069420	G	C	0.212461	0.115252	C1orf159	cg05528516	1	1070040	C1orf159	Both	-0.0325815	0.00171914	4.22994e-80	-0.040726	0.0022083	6.02151e-76	-0.0325815	0.00171914	4.22994e-80
rs9442375	1	1069425	C	A	0.648782	0.648627	C1orf159	cg05528516	1	1070040	C1orf159	Both	0.0184064	0.00111198	1.52801e-61	0.0150467	0.00147674	2.21737e-24	0.0184064	0.00111198	1.52801e-61
rs61766347	1	1069442	C	T	0.22897	0.0832986	C1orf159	cg05528516	1	1070040	C1orf159	Both	-0.0259659	0.00153777	5.76283e-64	-0.0306885	0.00192596	3.67455e-57	-0.0259659	0.00153777	5.76283e-64
rs9442376	1	1069443	G	A	0.64887	0.351956	C1orf159	cg05528516	1	1070040	C1orf159	Both	0.0184399	0.00110908	4.49443e-62	0.0179164	0.00143354	7.65349e-36	0.0184399	0.00110908	4.49443e-62
rs61766348	1	1069450	C	T	0.22897	0.21055	C1orf159	cg05528516	1	1070040	C1orf159	Both	-0.025571	0.00160831	6.41298e-57	-0.0281825	0.00210179	5.36764e-41	-0.025571	0.00160831	6.41298e-57
rs9442377	1	1069451	G	A	0.64887	0.98217	C1orf159	cg05528516	1	1070040	C1orf159	Both	0.0177252	0.00114291	3.02032e-54	0.0192201	0.00144903	3.7382e-40	0.0177252	0.00114291	3.02032e-54
rs113355263	1	1069535	G	A	0.0811848	0.0648369	C1orf159	cg05528516	1	1070040	C1orf159	Eur	-0.0334733	0.0023179	2.84643e-47	-0.0205388	0.00361343	1.31566e-08	-0.0334733	0.0023179	2.84643e-47
rs74048017	1	1069602	T	C	0.302359	0.233236	C1orf159	cg05505459	1	911995	C1orf170	Eur	0.027407	0.00346866	2.75951e-15	0.0149493	0.00516725	0.00381485	0.027407	0.00346866	2.75951e-15
rs74048017	1	1069602	T	C	0.302359	0.233236	C1orf159	cg11200797	1	1016470	C1orf159	Both	0.0154024	0.00193454	1.69602e-15	0.0178151	0.00217359	2.48181e-16	0.0154024	0.00193454	1.69602e-15
rs74048017	1	1069602	T	C	0.302359	0.233236	C1orf159	cg05528516	1	1070040	C1orf159	Both	-0.0281515	0.00126837	3.83837e-109	-0.033201	0.00144504	8.13324e-117	-0.0281515	0.00126837	3.83837e-109
rs71628941	1	1069653	C	T	0.211971	0.10057	C1orf159	cg05505459	1	911995	C1orf170	Eur	0.0377204	0.00395958	1.62886e-21	0.019029	0.00560384	0.000684516	0.0377204	0.00395958	1.62886e-21
rs71628941	1	1069653	C	T	0.211971	0.10057	C1orf159	cg18432292	1	1003755	RNF223	Eur	-0.0181432	0.00184388	7.59438e-23	-0.0140503	0.00227911	7.05732e-10	-0.0181432	0.00184388	7.59438e-23
rs71628941	1	1069653	C	T	0.211971	0.10057	C1orf159	cg05528516	1	1070040	C1orf159	Both	-0.0242454	0.00148748	9.92617e-60	-0.0337705	0.00159246	8.31098e-100	-0.0242454	0.00148748	9.92617e-60
rs10907183	1	1071118	G	C	0.592525	0.933852	C1orf159	cg05655247	1	1065028	C1orf159	Both	0.00427681	0.000532771	9.94957e-16	0.00907901	0.000841825	4.05599e-27	0.00427681	0.000532771	9.94957e-16
rs10907183	1	1071118	G	C	0.592525	0.933852	C1orf159	cg05528516	1	1070040	C1orf159	Both	0.0206646	0.0010767	4.26953e-82	0.0195741	0.00133791	1.79735e-48	0.0206646	0.0010767	4.26953e-82
rs9442360	1	1072498	G	C	0.598791	0.941372	C1orf159	cg05528516	1	1070040	C1orf159	Both	0.0205546	0.00106834	1.72186e-82	0.0201054	0.00134255	1.06199e-50	0.0205546	0.00106834	1.72186e-82
rs56956005	1	1072613	C	G	0.289258	0.315575	C1orf159	cg05505459	1	911995	C1orf170	Eur	0.0338094	0.00371622	9.21761e-20	0.0202759	0.00548247	0.000217043	0.0338094	0.00371622	9.21761e-20
rs56956005	1	1072613	C	G	0.289258	0.315575	C1orf159	cg05528516	1	1070040	C1orf159	Both	-0.0289193	0.00137436	2.7119e-98	-0.0353904	0.00153103	3.23781e-118	-0.0289193	0.00137436	2.7119e-98
rs11581141	1	1073251	C	A	0.212462	0.232796	C1orf159	cg05505459	1	911995	C1orf170	Eur	0.0505885	0.00428207	3.30387e-32	0.0132457	0.0059655	0.0263929	0.0505885	0.00428207	3.30387e-32
rs11581141	1	1073251	C	A	0.212462	0.232796	C1orf159	cg18432292	1	1003755	RNF223	Eur	-0.025409	0.00199164	2.81877e-37	-0.0151769	0.00242257	3.73284e-10	-0.025409	0.00199164	2.81877e-37
rs11581141	1	1073251	C	A	0.212462	0.232796	C1orf159	cg05528516	1	1070040	C1orf159	Both	-0.0336681	0.00154043	6.77518e-106	-0.0416728	0.00160823	4.85262e-148	-0.0336681	0.00154043	6.77518e-106
rs61766350	1	1074256	T	C	0.236878	0.191528	C1orf159	cg05505459	1	911995	C1orf170	Eur	0.0442316	0.0041355	1.06748e-26	0.0154912	0.00552494	0.00504928	0.0442316	0.0041355	1.06748e-26
rs61766350	1	1074256	T	C	0.236878	0.191528	C1orf159	cg18432292	1	1003755	RNF223	Eur	-0.0196016	0.00194457	6.76276e-24	-0.0126059	0.00224626	2.00033e-08	-0.0196016	0.00194457	6.76276e-24
rs61766350	1	1074256	T	C	0.236878	0.191528	C1orf159	cg05528516	1	1070040	C1orf159	Both	-0.0274089	0.00150768	7.48798e-74	-0.0341895	0.00155223	1.62222e-107	-0.0274089	0.00150768	7.48798e-74
rs55750860	1	1077962	C	T	0.630729	0.957474	MIR200B	cg05528516	1	1070040	C1orf159	Both	0.0161088	0.00109246	3.29095e-49	0.0165538	0.00135483	2.48162e-34	0.0161088	0.00109246	3.29095e-49
rs11260602	1	1079191	T	C	0.255783	0.11592	MIR200B	cg05505459	1	911995	C1orf170	Eur	0.0402426	0.00387392	2.80978e-25	0.014375	0.00528452	0.00652408	0.0402426	0.00387392	2.80978e-25
rs11260602	1	1079191	T	C	0.255783	0.11592	MIR200B	cg18432292	1	1003755	RNF223	Eur	-0.0169948	0.00180729	5.27843e-21	-0.0112513	0.0021489	1.64239e-07	-0.0169948	0.00180729	5.27843e-21
rs11260602	1	1079191	T	C	0.255783	0.11592	MIR200B	cg05528516	1	1070040	C1orf159	Both	-0.0239878	0.00146143	1.52202e-60	-0.0302725	0.00151255	4.13606e-89	-0.0239878	0.00146143	1.52202e-60
rs11260603	1	1079198	T	C	0.255353	0.210041	MIR200B	cg05505459	1	911995	C1orf170	Eur	0.0406999	0.00387156	7.56277e-26	0.0143881	0.005285	0.00648005	0.0406999	0.00387156	7.56277e-26
rs11260603	1	1079198	T	C	0.255353	0.210041	MIR200B	cg18432292	1	1003755	RNF223	Eur	-0.0171818	0.00180619	1.85659e-21	-0.0112401	0.00214914	1.69459e-07	-0.0171818	0.00180619	1.85659e-21
rs11260603	1	1079198	T	C	0.255353	0.210041	MIR200B	cg05528516	1	1070040	C1orf159	Both	-0.0240444	0.00146064	6.92044e-61	-0.0302663	0.00151281	4.81296e-89	-0.0240444	0.00146064	6.92044e-61
rs11260604	1	1079866	C	G	0.253459	0.115415	MIR200B	cg05505459	1	911995	C1orf170	Eur	0.0409132	0.00387548	4.71836e-26	0.0149201	0.00527546	0.00468085	0.0409132	0.00387548	4.71836e-26
rs11260604	1	1079866	C	G	0.253459	0.115415	MIR200B	cg18432292	1	1003755	RNF223	Eur	-0.0171318	0.00180817	2.67611e-21	-0.0112426	0.00214538	1.60253e-07	-0.0171318	0.00180817	2.67611e-21
rs11260604	1	1079866	C	G	0.253459	0.115415	MIR200B	cg05528516	1	1070040	C1orf159	Both	-0.0240578	0.00146231	8.13365e-61	-0.0300191	0.00151258	1.18671e-87	-0.0240578	0.00146231	8.13365e-61
rs75299276	1	1082790	C	A	0.214322	0.138702	MIR200B	cg05505459	1	911995	C1orf170	Eur	0.0471544	0.00453605	2.59995e-25	0.0241714	0.00626476	0.000114173	0.0471544	0.00453605	2.59995e-25
rs75299276	1	1082790	C	A	0.214322	0.138702	MIR200B	cg18432292	1	1003755	RNF223	Eur	-0.0244136	0.0021034	3.80938e-31	-0.0141785	0.00255523	2.87647e-08	-0.0244136	0.0021034	3.80938e-31
rs75299276	1	1082790	C	A	0.214322	0.138702	MIR200B	cg05528516	1	1070040	C1orf159	Both	-0.032666	0.00163445	7.29968e-89	-0.0400467	0.00173898	2.39862e-117	-0.032666	0.00163445	7.29968e-89
rs111341881	1	1082798	G	A	0.232766	0.150485	MIR200B	cg05505459	1	911995	C1orf170	Eur	0.0422515	0.00444751	2.09788e-21	0.0215826	0.00601954	0.000336521	0.0422515	0.00444751	2.09788e-21
rs111341881	1	1082798	G	A	0.232766	0.150485	MIR200B	cg18432292	1	1003755	RNF223	Eur	-0.0235936	0.00205883	2.10199e-30	-0.0136759	0.00245272	2.46381e-08	-0.0235936	0.00205883	2.10199e-30
rs111341881	1	1082798	G	A	0.232766	0.150485	MIR200B	cg05528516	1	1070040	C1orf159	Both	-0.0315311	0.0015994	1.62609e-86	-0.0381741	0.00167231	2.46619e-115	-0.0315311	0.0015994	1.62609e-86
rs11579425	1	1083159	G	A	0.233711	0.165247	MIR200B	cg05505459	1	911995	C1orf170	Eur	0.043406	0.00417867	2.82639e-25	0.016732	0.00572845	0.00349063	0.043406	0.00417867	2.82639e-25
rs11579425	1	1083159	G	A	0.233711	0.165247	MIR200B	cg18432292	1	1003755	RNF223	Eur	-0.0233852	0.00194511	2.70465e-33	-0.014268	0.00232456	8.36058e-10	-0.0233852	0.00194511	2.70465e-33
rs11579425	1	1083159	G	A	0.233711	0.165247	MIR200B	cg05528516	1	1070040	C1orf159	Both	-0.0311665	0.00147517	4.4531e-99	-0.0374661	0.0015672	2.63113e-126	-0.0311665	0.00147517	4.4531e-99
rs61766352	1	1086179	T	C	0.263784	0.117159	MIR200B	cg05505459	1	911995	C1orf170	Eur	0.0314068	0.00379928	1.37946e-16	0.015709	0.00521619	0.00259881	0.0314068	0.00379928	1.37946e-16
rs61766352	1	1086179	T	C	0.263784	0.117159	MIR200B	cg05528516	1	1070040	C1orf159	Both	-0.0229395	0.00140889	1.32639e-59	-0.0287567	0.00149809	4.02546e-82	-0.0229395	0.00140889	1.32639e-59
rs72631897	1	1089106	G	A	0.27259	0.207643	MIR200B	cg05505459	1	911995	C1orf170	Eur	0.0319073	0.00395983	7.77143e-16	0.0230755	0.00506716	5.26544e-06	0.0319073	0.00395983	7.77143e-16
rs72631897	1	1089106	G	A	0.27259	0.207643	MIR200B	cg05528516	1	1070040	C1orf159	Both	-0.0261957	0.00138433	7.37086e-80	-0.0313004	0.00141784	5.35561e-108	-0.0261957	0.00138433	7.37086e-80
rs113657720	1	1092367	C	T	0.274062	0.114882	MIR200B	cg05528516	1	1070040	C1orf159	Both	-0.0253906	0.00137214	1.90483e-76	-0.0307536	0.00141614	1.4321e-104	-0.0253906	0.00137214	1.90483e-76
rs7551688	1	1094063	T	C	0.291854	0.220084	MIR200B	cg05505459	1	911995	C1orf170	Eur	0.0346653	0.00377834	4.52613e-20	0.0210672	0.00488621	1.62098e-05	0.0346653	0.00377834	4.52613e-20
rs7551688	1	1094063	T	C	0.291854	0.220084	MIR200B	cg05528516	1	1070040	C1orf159	Both	-0.025393	0.00130774	5.49279e-84	-0.028708	0.00138156	6.64008e-96	-0.025393	0.00130774	5.49279e-84
rs4970360	1	1094485	C	T	0.599919	0.340607	MIR200B	cg05528516	1	1070040	C1orf159	Both	0.0167921	0.00121245	1.27641e-43	0.0159202	0.00127702	1.13412e-35	0.0167921	0.00121245	1.27641e-43
rs4970361	1	1094672	A	C	0.60545	0.967647	MIR200B	cg05528516	1	1070040	C1orf159	Both	0.0168774	0.00118958	1.09227e-45	0.0162356	0.00127891	6.31177e-37	0.0168774	0.00118958	1.09227e-45
rs4970362	1	1094738	A	G	0.620504	0.659538	MIR200B	cg05528516	1	1070040	C1orf159	Both	0.0190531	0.0011883	7.40852e-58	0.0174844	0.00127323	6.50242e-43	0.0190531	0.0011883	7.40852e-58
rs7538773	1	1094979	G	A	0.601424	0.956689	MIR200B	cg05528516	1	1070040	C1orf159	Both	0.0161378	0.0011933	1.13282e-41	0.0162536	0.00129602	4.44293e-36	0.0161378	0.0011933	1.13282e-41
rs61768477	1	1095130	T	C	0.280652	0.116308	MIR200B	cg05528516	1	1070040	C1orf159	Both	-0.0244023	0.0013531	1.04655e-72	-0.0300687	0.00140188	4.67222e-102	-0.0244023	0.0013531	1.04655e-72
rs4970419	1	1095619	C	G	0.62554	0.368961	MIR200B	cg05528516	1	1070040	C1orf159	Both	0.0185415	0.00115101	2.21068e-58	0.0175382	0.00130166	2.23418e-41	0.0185415	0.00115101	2.21068e-58
rs9442381	1	1096011	C	G	0.602006	0.624251	MIR200B	cg05528516	1	1070040	C1orf159	Both	0.0166745	0.0012144	6.65751e-43	0.0157688	0.00129064	2.49564e-34	0.0166745	0.0012144	6.65751e-43
rs9442382	1	1096198	C	T	0.602303	0.34424	MIR200B	cg05528516	1	1070040	C1orf159	Both	0.0165764	0.00121444	2.03735e-42	0.0158095	0.00129177	1.9321e-34	0.0165764	0.00121444	2.03735e-42
rs1539635	1	1097092	G	A	0.602367	0.626568	MIR200B	cg05528516	1	1070040	C1orf159	Both	0.016466	0.00121	3.57555e-42	0.0158693	0.00129665	1.9309e-34	0.016466	0.00121	3.57555e-42
rs11721	1	1152631	C	A	0.0812065	0.0447682	SDF4	cg00813378	1	1475209	TMEM240	Eur	0.0395579	0.00292743	1.31345e-41	0.00686197	0.00337922	0.0422918	0.0395579	0.00292743	1.31345e-41
rs2887286	1	1156131	T	C	0.220553	0.443553	SDF4	cg00813378	1	1475209	TMEM240	Both	0.0290253	0.00234512	3.48648e-35	0.0191249	0.00181317	5.2045e-26	0.0290253	0.00234512	3.48648e-35
rs944369	1	1156429	C	G	0.278884	0.82533	SDF4	cg13850380	1	1475143	TMEM240	Both	0.0133826	0.00116612	1.73787e-30	0.00997537	0.00107128	1.25855e-20	0.0133826	0.00116612	1.73787e-30
rs944369	1	1156429	C	G	0.278884	0.82533	SDF4	cg00813378	1	1475209	TMEM240	Both	0.0308174	0.00211052	2.73506e-48	0.0199218	0.00189861	9.31788e-26	0.0308174	0.00211052	2.73506e-48
rs11260563	1	1165539	G	A	0.255598	0.734755	SDF4	cg00813378	1	1475209	TMEM240	Both	0.0313474	0.00217431	4.03605e-47	0.0219383	0.00188344	2.35052e-31	0.0313474	0.00217431	4.03605e-47
rs6603782	1	1171417	C	T	0.368713	0.328392	B3GALT6	cg13850380	1	1475143	TMEM240	Both	0.00979814	0.00106469	3.48762e-20	0.0125372	0.00117823	1.9265e-26	0.00979814	0.00106469	3.48762e-20
rs6603782	1	1171417	C	T	0.368713	0.328392	B3GALT6	cg00813378	1	1475209	TMEM240	Both	0.0264363	0.00197069	4.95632e-41	0.0252754	0.00208033	5.75693e-34	0.0264363	0.00197069	4.95632e-41
rs4970364	1	1174282	T	C	0.310381	0.301994	FAM132A	cg13850380	1	1475143	TMEM240	Both	0.0120033	0.00109703	7.28396e-28	0.0107419	0.00109185	7.70189e-23	0.0120033	0.00109703	7.28396e-28
rs4970364	1	1174282	T	C	0.310381	0.301994	FAM132A	cg00813378	1	1475209	TMEM240	Both	0.0301884	0.0020002	1.80933e-51	0.0215197	0.00193235	8.33082e-29	0.0301884	0.0020002	1.80933e-51
rs55812745	1	1180779	G	C	0.0864635	0.272048	FAM132A	cg13850380	1	1475143	TMEM240	Both	0.0176111	0.00223067	2.9034e-15	0.013742	0.00123164	6.58048e-29	0.0176111	0.00223067	2.9034e-15
rs55812745	1	1180779	G	C	0.0864635	0.272048	FAM132A	cg00813378	1	1475209	TMEM240	Both	0.0437362	0.00398398	4.875e-28	0.0267726	0.00217684	9.18617e-35	0.0437362	0.00398398	4.875e-28
rs78446752	1	1183397	C	T	0.0628611	0.0789964	FAM132A	cg00813378	1	1475209	TMEM240	Eur	0.0406427	0.0033724	1.90297e-33	0.0104886	0.0034638	0.0024613	0.0406427	0.0033724	1.90297e-33
rs4567233	1	1185260	A	G	0.10964	0.0884149	FAM132A	cg00813378	1	1475209	TMEM240	Eur	0.0332936	0.00269535	4.73683e-35	0.00560207	0.00262799	0.0330322	0.0332936	0.00269535	4.73683e-35
rs74491544	1	1187641	C	T	0.0688252	0.0504592	UBE2J2	cg00813378	1	1475209	TMEM240	Eur	0.0399098	0.00333057	4.36898e-33	0.00959509	0.00331368	0.00378437	0.0399098	0.00333057	4.36898e-33
rs6603786	1	1187993	C	G	0.07024	0.14902	UBE2J2	cg00813378	1	1475209	TMEM240	Eur	0.0398605	0.00332022	3.32868e-33	0.00953894	0.00328665	0.00370396	0.0398605	0.00332022	3.32868e-33
rs6603787	1	1188225	G	T	0.0628599	0.089471	UBE2J2	cg00813378	1	1475209	TMEM240	Eur	0.0427969	0.00363911	6.25256e-32	0.0115661	0.00342441	0.000731402	0.0427969	0.00363911	6.25256e-32
rs3818646	1	1191870	C	T	0.0609562	0.0953366	UBE2J2	cg00813378	1	1475209	TMEM240	Eur	0.039882	0.00336493	2.09501e-32	0.00999875	0.00323607	0.00200303	0.039882	0.00336493	2.09501e-32
rs187558210	1	1192786	C	A	0.0661144	0.351587	UBE2J2	cg00813378	1	1475209	TMEM240	Both	0.0463517	0.00554757	6.52576e-17	0.030237	0.00230096	1.91577e-39	0.0463517	0.00554757	6.52576e-17
rs77131666	1	1194545	A	T	0.0806289	0.260762	UBE2J2	cg00813378	1	1475209	TMEM240	Both	0.0390671	0.00387278	6.26808e-24	0.0254972	0.00207248	8.75549e-35	0.0390671	0.00387278	6.26808e-24
rs11804831	1	1194804	T	C	0.243938	0.534543	UBE2J2	cg13850380	1	1475143	TMEM240	Both	0.0135649	0.00111757	6.65484e-34	0.011309	0.00104977	4.62397e-27	0.0135649	0.00111757	6.65484e-34
rs11804831	1	1194804	T	C	0.243938	0.534543	UBE2J2	cg00813378	1	1475209	TMEM240	Both	0.0354696	0.00204572	2.41248e-67	0.023252	0.00185026	3.21173e-36	0.0354696	0.00204572	2.41248e-67
rs11804831	1	1194804	T	C	0.243938	0.534543	UBE2J2	cg08738570	1	1475265	TMEM240	Both	0.0197658	0.00144025	7.30638e-43	0.0120551	0.00129978	1.78135e-20	0.0197658	0.00144025	7.30638e-43
rs12563338	1	1198618	T	A	0.0846827	0.146514	UBE2J2	cg00813378	1	1475209	TMEM240	Both	0.0445423	0.00391035	4.64301e-30	0.0250454	0.00201481	1.78123e-35	0.0445423	0.00391035	4.64301e-30
rs4018608	1	1203938	T	C	0.0845725	0.144558	UBE2J2	cg00813378	1	1475209	TMEM240	Both	0.0447307	0.00391227	2.84607e-30	0.024929	0.00200373	1.56002e-35	0.0447307	0.00391227	2.84607e-30
rs3737723	1	1209539	C	A	0.0828282	0.387092	UBE2J2	cg00813378	1	1475209	TMEM240	Both	0.0447368	0.00396805	1.7583e-29	0.0249857	0.00202354	5.02153e-35	0.0447368	0.00396805	1.7583e-29
rs3737722	1	1209636	A	G	0.10944	0.170065	UBE2J2	cg13850380	1	1475143	TMEM240	Both	0.0135357	0.00172744	4.66282e-15	0.0113146	0.00109607	5.55631e-25	0.0135357	0.00172744	4.66282e-15
rs3737722	1	1209636	A	G	0.10944	0.170065	UBE2J2	cg00813378	1	1475209	TMEM240	Both	0.0376697	0.00314407	4.45772e-33	0.0216789	0.00194353	6.81508e-29	0.0376697	0.00314407	4.45772e-33
rs11260575	1	1210352	A	G	0.129081	0.326226	UBE2J2	cg00813378	1	1475209	TMEM240	Both	0.0312798	0.00292582	1.12245e-26	0.02128	0.00192091	1.60183e-28	0.0312798	0.00292582	1.12245e-26
rs11260576	1	1210360	C	T	0.109545	0.170509	UBE2J2	cg13850380	1	1475143	TMEM240	Both	0.0135725	0.00172813	4.03404e-15	0.0113714	0.00109255	2.27496e-25	0.0135725	0.00172813	4.03404e-15
rs11260576	1	1210360	C	T	0.109545	0.170509	UBE2J2	cg00813378	1	1475209	TMEM240	Both	0.0374608	0.00314606	1.08571e-32	0.0218964	0.00193619	1.18411e-29	0.0374608	0.00314606	1.08571e-32
rs74046660	1	1210435	A	G	0.0823119	0.254671	UBE2J2	cg00813378	1	1475209	TMEM240	Both	0.0443933	0.0039548	3.06744e-29	0.0249219	0.00199692	9.57433e-36	0.0443933	0.0039548	3.06744e-29
rs11260577	1	1210471	T	C	0.128829	0.501774	UBE2J2	cg00813378	1	1475209	TMEM240	Both	0.0313046	0.0029253	1.00294e-26	0.0212449	0.00191952	1.79794e-28	0.0313046	0.0029253	1.00294e-26
rs56673092	1	1210848	G	A	0.0822548	0.140383	UBE2J2	cg00813378	1	1475209	TMEM240	Both	0.0444228	0.00395487	2.82642e-29	0.0248936	0.00199534	1.0109e-35	0.0444228	0.00395487	2.82642e-29
rs6689813	1	1210963	T	C	0.0948838	0.26206	UBE2J2	cg13850380	1	1475143	TMEM240	Both	0.0178029	0.00212789	5.93646e-17	0.0127647	0.00112032	4.49281e-30	0.0178029	0.00212789	5.93646e-17
rs6689813	1	1210963	T	C	0.0948838	0.26206	UBE2J2	cg00813378	1	1475209	TMEM240	Both	0.0430769	0.00378695	5.56494e-30	0.0241999	0.00198707	4.03661e-34	0.0430769	0.00378695	5.56494e-30
rs6685064	1	1211292	C	T	0.108834	0.307352	UBE2J2	cg13850380	1	1475143	TMEM240	Both	0.013342	0.0017229	9.64117e-15	0.0113327	0.00108925	2.37346e-25	0.013342	0.0017229	9.64117e-15
rs6685064	1	1211292	C	T	0.108834	0.307352	UBE2J2	cg00813378	1	1475209	TMEM240	Both	0.0370304	0.00313688	3.68484e-32	0.0218019	0.00193045	1.40944e-29	0.0370304	0.00313688	3.68484e-32
rs4970430	1	1211927	C	T	0.0841075	0.393228	UBE2J2	cg13850380	1	1475143	TMEM240	Both	0.0179472	0.00211725	2.31728e-17	0.0130763	0.00113054	6.10403e-31	0.0179472	0.00211725	2.31728e-17
rs4970430	1	1211927	C	T	0.0841075	0.393228	UBE2J2	cg00813378	1	1475209	TMEM240	Both	0.042922	0.00384028	5.2986e-29	0.0248664	0.00200384	2.32574e-35	0.042922	0.00384028	5.2986e-29
rs12564852	1	1211944	C	T	0.0841473	0.14138	UBE2J2	cg00813378	1	1475209	TMEM240	Both	0.0425683	0.0041429	9.13473e-25	0.0250583	0.00200217	6.13877e-36	0.0425683	0.0041429	9.13473e-25
rs59225223	1	1212649	T	C	0.131184	0.499355	SCNN1D	cg00813378	1	1475209	TMEM240	Both	0.0304101	0.00296215	1.00065e-24	0.0219524	0.0019364	8.63008e-30	0.0304101	0.00296215	1.00065e-24
rs56210437	1	1212795	C	A	0.0949152	0.144109	SCNN1D	cg13850380	1	1475143	TMEM240	Both	0.0175201	0.00216599	6.02991e-16	0.0132275	0.00113226	1.56781e-31	0.0175201	0.00216599	6.02991e-16
rs56210437	1	1212795	C	A	0.0949152	0.144109	SCNN1D	cg00813378	1	1475209	TMEM240	Both	0.0428135	0.00384345	8.07113e-29	0.0248834	0.00200894	3.09752e-35	0.0428135	0.00384345	8.07113e-29
rs7549601	1	1213224	T	A	0.130222	0.324588	SCNN1D	cg00813378	1	1475209	TMEM240	Both	0.0303894	0.00297209	1.5337e-24	0.0220821	0.00194191	5.80785e-30	0.0303894	0.00297209	1.5337e-24
rs6665791	1	1213936	G	A	0.0947467	0.401052	SCNN1D	cg13850380	1	1475143	TMEM240	Both	0.0195736	0.00234364	6.72426e-17	0.0134762	0.00113726	2.16041e-32	0.0195736	0.00234364	6.72426e-17
rs6665791	1	1213936	G	A	0.0947467	0.401052	SCNN1D	cg00813378	1	1475209	TMEM240	Both	0.0443635	0.00413135	6.73093e-27	0.02552	0.00201618	1.01545e-36	0.0443635	0.00413135	6.73093e-27
rs74046664	1	1215074	A	G	0.11048	0.16765	SCNN1D	cg00813378	1	1475209	TMEM240	Both	0.0374632	0.00331279	1.18883e-29	0.0233872	0.00198109	3.66902e-32	0.0374632	0.00331279	1.18883e-29
rs74046665	1	1215078	A	G	0.11048	0.466743	SCNN1D	cg00813378	1	1475209	TMEM240	Both	0.0374644	0.00331281	1.18492e-29	0.0234011	0.00198401	4.14929e-32	0.0374644	0.00331281	1.18492e-29
rs1268339	1	1215424	T	C	0.27264	0.291189	SCNN1D	cg13850380	1	1475143	TMEM240	Both	0.0129015	0.00114515	1.9276e-29	0.0121756	0.00107765	1.33685e-29	0.0129015	0.00114515	1.9276e-29
rs1268339	1	1215424	T	C	0.27264	0.291189	SCNN1D	cg00813378	1	1475209	TMEM240	Both	0.0320708	0.00209747	8.88875e-53	0.0251926	0.00189593	2.72879e-40	0.0320708	0.00209747	8.88875e-53
rs55834051	1	1216195	C	A	0.082064	0.140195	SCNN1D	cg00813378	1	1475209	TMEM240	Both	0.0453971	0.00419455	2.68266e-27	0.0259289	0.00202913	2.16686e-37	0.0453971	0.00419455	2.68266e-27
rs6603788	1	1218086	C	T	0.116397	0.168508	SCNN1D	cg13850380	1	1475143	TMEM240	Both	0.0131218	0.00166513	3.26513e-15	0.0120846	0.00113536	1.86404e-26	0.0131218	0.00166513	3.26513e-15
rs6603788	1	1218086	C	T	0.116397	0.168508	SCNN1D	cg00813378	1	1475209	TMEM240	Both	0.0328523	0.00308066	1.49918e-26	0.0227081	0.00201445	1.79195e-29	0.0328523	0.00308066	1.49918e-26
rs2144440	1	1220136	A	G	0.101007	0.274325	SCNN1D	cg13850380	1	1475143	TMEM240	Both	0.0203898	0.00257333	2.30893e-15	0.0138743	0.0011099	7.41309e-36	0.0203898	0.00257333	2.30893e-15
rs2144440	1	1220136	A	G	0.101007	0.274325	SCNN1D	cg00813378	1	1475209	TMEM240	Both	0.0392594	0.00428386	4.97907e-20	0.0256826	0.00196961	7.30192e-39	0.0392594	0.00428386	4.97907e-20
rs2064600	1	1220504	G	A	0.0554583	0.125391	SCNN1D	cg13850380	1	1475143	TMEM240	Both	0.0319542	0.00405521	3.27909e-15	0.0147402	0.00120861	3.26326e-34	0.0319542	0.00405521	3.27909e-15
rs2064600	1	1220504	G	A	0.0554583	0.125391	SCNN1D	cg00813378	1	1475209	TMEM240	Both	0.0620955	0.00629944	6.37288e-23	0.0275876	0.00214833	9.60575e-38	0.0620955	0.00629944	6.37288e-23
rs11260578	1	1221138	G	A	0.0620507	0.24204	SCNN1D	cg13850380	1	1475143	TMEM240	Both	0.0322038	0.00384249	5.249e-17	0.0145877	0.00116156	3.56184e-36	0.0322038	0.00384249	5.249e-17
rs11260578	1	1221138	G	A	0.0620507	0.24204	SCNN1D	cg00813378	1	1475209	TMEM240	Both	0.0628597	0.00588489	1.2419e-26	0.0275093	0.00205921	1.04719e-40	0.0628597	0.00588489	1.2419e-26
rs13306647	1	1221717	C	T	0.0620833	0.241768	SCNN1D	cg13850380	1	1475143	TMEM240	Both	0.0322523	0.00384203	4.67417e-17	0.0145948	0.00116249	3.74244e-36	0.0322523	0.00384203	4.67417e-17
rs13306647	1	1221717	C	T	0.0620833	0.241768	SCNN1D	cg00813378	1	1475209	TMEM240	Both	0.0629351	0.00588382	1.0592e-26	0.0275593	0.00206082	8.6993e-41	0.0629351	0.00588382	1.0592e-26
rs1977348	1	1225579	G	C	0.0800652	0.203672	SCNN1D	cg13850380	1	1475143	TMEM240	Both	0.0356701	0.00349531	1.8803e-24	0.0133697	0.00152744	2.07799e-18	0.0356701	0.00349531	1.8803e-24
rs1977348	1	1225579	G	C	0.0800652	0.203672	SCNN1D	cg00813378	1	1475209	TMEM240	Both	0.079106	0.00578355	1.37872e-42	0.0263087	0.00271087	2.8736e-22	0.079106	0.00578355	1.37872e-42
rs1977348	1	1225579	G	C	0.0800652	0.203672	SCNN1D	cg08738570	1	1475265	TMEM240	Both	0.0396085	0.00375231	4.77746e-26	0.0147458	0.00188682	5.48947e-15	0.0396085	0.00375231	4.77746e-26
rs2748384	1	1225641	C	A	0.166415	0.325028	SCNN1D	cg00813378	1	1475209	TMEM240	Both	0.0278799	0.00298577	9.85592e-21	0.0252413	0.00229838	4.65242e-28	0.0278799	0.00298577	9.85592e-21
rs1570867	1	1225959	C	G	0.198689	0.226617	SCNN1D	cg00813378	1	1475209	TMEM240	Both	0.0331367	0.00276297	3.85967e-33	0.0271794	0.00202911	6.49013e-41	0.0331367	0.00276297	3.85967e-33
rs2273274	1	1226102	G	A	0.0691612	0.201376	SCNN1D	cg13850380	1	1475143	TMEM240	Both	0.0390589	0.00383375	2.23926e-24	0.0152633	0.00145457	9.27171e-26	0.0390589	0.00383375	2.23926e-24
rs2273274	1	1226102	G	A	0.0691612	0.201376	SCNN1D	cg00813378	1	1475209	TMEM240	Both	0.0763994	0.00611629	8.34381e-36	0.0280203	0.00259316	3.24239e-27	0.0763994	0.00611629	8.34381e-36
rs2273275	1	1226221	A	G	0.173742	0.209456	SCNN1D	cg12407057	1	1366206	TMEM88B	Both	0.0462216	0.00304291	4.12391e-52	0.0900415	0.00303526	2.16001e-193	0.0462216	0.00304291	4.12391e-52
rs2273275	1	1226221	A	G	0.173742	0.209456	SCNN1D	cg09668627	1	1371844	VWA1	Both	0.0337449	0.00219704	3.07106e-53	0.044532	0.00195487	7.23764e-115	0.0337449	0.00219704	3.07106e-53
rs2273275	1	1226221	A	G	0.173742	0.209456	SCNN1D	cg13850380	1	1475143	TMEM240	Both	0.0223571	0.00163752	1.93782e-42	0.0161926	0.00115904	2.35316e-44	0.0223571	0.00163752	1.93782e-42
rs2273275	1	1226221	A	G	0.173742	0.209456	SCNN1D	cg00813378	1	1475209	TMEM240	Both	0.0542799	0.00286788	6.85051e-80	0.0318024	0.00203985	8.43225e-55	0.0542799	0.00286788	6.85051e-80
rs2273275	1	1226221	A	G	0.173742	0.209456	SCNN1D	cg08738570	1	1475265	TMEM240	Both	0.029001	0.00195392	7.77653e-50	0.0159434	0.00145476	5.98588e-28	0.029001	0.00195392	7.77653e-50
rs586965	1	1226348	C	G	0.181883	0.329825	SCNN1D	cg13850380	1	1475143	TMEM240	Both	0.013327	0.00165384	7.74191e-16	0.0119015	0.00122708	3.0431e-22	0.013327	0.00165384	7.74191e-16
rs586965	1	1226348	C	G	0.181883	0.329825	SCNN1D	cg00813378	1	1475209	TMEM240	Both	0.0320068	0.0029758	5.57108e-27	0.0210261	0.00219348	9.18387e-22	0.0320068	0.0029758	5.57108e-27
rs2239609	1	1227244	G	A	0.0557642	0.0892779	SCNN1D	cg00813378	1	1475209	TMEM240	Both	0.0439752	0.00447274	8.21294e-23	0.021019	0.00252046	7.46873e-17	0.0439752	0.00447274	8.21294e-23
rs3737721	1	1227897	A	G	0.0480725	0.143394	ACAP3	cg13850380	1	1475143	TMEM240	Both	0.0347678	0.0036859	3.99853e-21	0.015267	0.00157825	3.91122e-22	0.0347678	0.0036859	3.99853e-21
rs3737721	1	1227897	A	G	0.0480725	0.143394	ACAP3	cg00813378	1	1475209	TMEM240	Both	0.0773858	0.00647263	6.05119e-33	0.0268012	0.00283078	2.85788e-21	0.0773858	0.00647263	6.05119e-33
rs2281459	1	1229114	C	A	0.0481159	0.141563	ACAP3	cg13850380	1	1475143	TMEM240	Both	0.0347944	0.00368687	3.82236e-21	0.0152251	0.00159746	1.5605e-21	0.0347944	0.00368687	3.82236e-21
rs2281459	1	1229114	C	A	0.0481159	0.141563	ACAP3	cg00813378	1	1475209	TMEM240	Both	0.0775093	0.00647629	5.21739e-33	0.0266005	0.00286689	1.71832e-20	0.0775093	0.00647629	5.21739e-33
rs12041067	1	1230440	C	A	0.0448294	0.220639	ACAP3	cg13850380	1	1475143	TMEM240	Both	0.034246	0.00372331	3.65577e-20	0.0151963	0.00157194	4.1561e-22	0.034246	0.00372331	3.65577e-20
rs12041067	1	1230440	C	A	0.0448294	0.220639	ACAP3	cg00813378	1	1475209	TMEM240	Both	0.0786935	0.00661758	1.3089e-32	0.0266862	0.00281925	2.91515e-21	0.0786935	0.00661758	1.3089e-32
rs11260583	1	1232995	A	C	0.0449665	0.121242	ACAP3	cg00813378	1	1475209	TMEM240	Both	0.0498181	0.00510364	1.65066e-22	0.0217149	0.0024027	1.60026e-19	0.0498181	0.00510364	1.65066e-22
rs2297234	1	1233580	G	T	0.03591	0.136255	ACAP3	cg13850380	1	1475143	TMEM240	Both	0.0477593	0.0054844	3.08728e-18	0.0147276	0.00156593	5.2043e-21	0.0477593	0.0054844	3.08728e-18
rs2297234	1	1233580	G	T	0.03591	0.136255	ACAP3	cg00813378	1	1475209	TMEM240	Both	0.103957	0.00898774	6.0874e-31	0.0269353	0.00279024	4.75522e-22	0.103957	0.00898774	6.0874e-31
rs2297233	1	1233672	C	A	0.0451341	0.23698	ACAP3	cg13850380	1	1475143	TMEM240	Both	0.0329946	0.00362106	8.09903e-20	0.0145349	0.0014487	1.09077e-23	0.0329946	0.00362106	8.09903e-20
rs2297233	1	1233672	C	A	0.0451341	0.23698	ACAP3	cg00813378	1	1475209	TMEM240	Both	0.0764501	0.00652061	9.56076e-32	0.0262053	0.00258392	3.60808e-24	0.0764501	0.00652061	9.56076e-32
rs2296476	1	1237538	G	A	0.044324	0.155074	ACAP3	cg13850380	1	1475143	TMEM240	Both	0.034059	0.00373244	7.16541e-20	0.0141728	0.00143404	4.92648e-23	0.034059	0.00373244	7.16541e-20
rs2296476	1	1237538	G	A	0.044324	0.155074	ACAP3	cg00813378	1	1475209	TMEM240	Both	0.0780602	0.00665568	9.12059e-32	0.0254259	0.00255823	2.82019e-23	0.0780602	0.00665568	9.12059e-32
rs12408158	1	1238492	G	A	0.0999743	0.202513	ACAP3	cg13850380	1	1475143	TMEM240	Eur	0.0183593	0.00163347	2.60897e-29	0.00841574	0.00126681	3.06858e-11	0.0183593	0.00163347	2.60897e-29
rs12408158	1	1238492	G	A	0.0999743	0.202513	ACAP3	cg00813378	1	1475209	TMEM240	Both	0.0486133	0.00305031	3.49748e-57	0.0189837	0.00223761	2.17699e-17	0.0486133	0.00305031	3.49748e-57
rs12408158	1	1238492	G	A	0.0999743	0.202513	ACAP3	cg08738570	1	1475265	TMEM240	Eur	0.0269598	0.00211269	2.71068e-37	0.0111171	0.00156368	1.16384e-12	0.0269598	0.00211269	2.71068e-37
rs34272775	1	1239180	G	A	0.0941932	0.111295	ACAP3	cg13850380	1	1475143	TMEM240	Eur	0.0184168	0.00160817	2.29748e-30	0.00831734	0.0012658	5.00332e-11	0.0184168	0.00160817	2.29748e-30
rs34272775	1	1239180	G	A	0.0941932	0.111295	ACAP3	cg00813378	1	1475209	TMEM240	Both	0.0497411	0.00302467	9.09399e-61	0.0188196	0.00223613	3.89062e-17	0.0497411	0.00302467	9.09399e-61
rs34272775	1	1239180	G	A	0.0941932	0.111295	ACAP3	cg08738570	1	1475265	TMEM240	Eur	0.027965	0.00210176	2.15019e-40	0.0109354	0.00156297	2.62257e-12	0.027965	0.00210176	2.15019e-40
rs12410087	1	1239935	A	C	0.0950459	0.312366	ACAP3	cg13850380	1	1475143	TMEM240	Eur	0.018282	0.00160842	6.14674e-30	0.00821146	0.00125953	7.05702e-11	0.018282	0.00160842	6.14674e-30
rs12410087	1	1239935	A	C	0.0950459	0.312366	ACAP3	cg00813378	1	1475209	TMEM240	Both	0.0491748	0.00302405	1.85981e-59	0.0186602	0.00222465	4.94839e-17	0.0491748	0.00302405	1.85981e-59
rs12410087	1	1239935	A	C	0.0950459	0.312366	ACAP3	cg08738570	1	1475265	TMEM240	Eur	0.027719	0.00209983	8.7075e-40	0.0108506	0.00155502	2.99899e-12	0.027719	0.00209983	8.7075e-40
rs3766182	1	1240717	T	C	0.0437551	0.085018	ACAP3	cg13850380	1	1475143	TMEM240	Both	0.0338685	0.00373878	1.31997e-19	0.0139283	0.00143359	2.58535e-22	0.0338685	0.00373878	1.31997e-19
rs3766182	1	1240717	T	C	0.0437551	0.085018	ACAP3	cg00813378	1	1475209	TMEM240	Both	0.0779609	0.00668174	1.86255e-31	0.0248922	0.00255772	2.19763e-22	0.0779609	0.00668174	1.86255e-31
rs1536167	1	1241023	A	G	0.0453077	0.0852895	ACAP3	cg13850380	1	1475143	TMEM240	Both	0.033662	0.00371476	1.2846e-19	0.0139771	0.00142737	1.2161e-22	0.033662	0.00371476	1.2846e-19
rs1536167	1	1241023	A	G	0.0453077	0.0852895	ACAP3	cg00813378	1	1475209	TMEM240	Both	0.0769894	0.00658073	1.28635e-31	0.024968	0.00254619	1.06084e-22	0.0769894	0.00658073	1.28635e-31
rs3737718	1	1241964	G	A	0.0521664	0.268839	ACAP3	cg13850380	1	1475143	TMEM240	Both	0.0340743	0.00364602	9.13611e-21	0.0135811	0.00139719	2.46947e-22	0.0340743	0.00364602	9.13611e-21
rs3737718	1	1241964	G	A	0.0521664	0.268839	ACAP3	cg00813378	1	1475209	TMEM240	Both	0.0760014	0.00630861	2.00525e-33	0.0240381	0.00249272	5.24674e-22	0.0760014	0.00630861	2.00525e-33
rs3737717	1	1242084	A	G	0.0452739	0.0857748	ACAP3	cg13850380	1	1475143	TMEM240	Both	0.0336667	0.00371489	1.2735e-19	0.0140549	0.00142198	4.88098e-23	0.0336667	0.00371489	1.2735e-19
rs3737717	1	1242084	A	G	0.0452739	0.0857748	ACAP3	cg00813378	1	1475209	TMEM240	Both	0.0770099	0.00658123	1.25301e-31	0.0251999	0.0025356	2.83173e-23	0.0770099	0.00658123	1.25301e-31
rs2274264	1	1242468	G	A	0.0452693	0.0855161	ACAP3	cg13850380	1	1475143	TMEM240	Both	0.0419636	0.0044746	6.7117e-21	0.0140743	0.00142344	4.71492e-23	0.0419636	0.0044746	6.7117e-21
rs2274264	1	1242468	G	A	0.0452693	0.0855161	ACAP3	cg00813378	1	1475209	TMEM240	Both	0.086869	0.00760733	3.35626e-30	0.0251531	0.00253871	3.84908e-23	0.086869	0.00760733	3.35626e-30
rs2274263	1	1242656	G	A	0.0452666	0.154989	ACAP3	cg13850380	1	1475143	TMEM240	Both	0.0405922	0.00442537	4.61685e-20	0.0140858	0.00142364	4.40852e-23	0.0405922	0.00442537	4.61685e-20
rs2274263	1	1242656	G	A	0.0452666	0.154989	ACAP3	cg00813378	1	1475209	TMEM240	Both	0.0861019	0.00756329	5.0141e-30	0.0251768	0.00253905	3.55306e-23	0.0861019	0.00756329	5.0141e-30
rs61766198	1	1243896	C	T	0.778751	0.708652	ACAP3	cg13850380	1	1475143	TMEM240	Both	-0.0117076	0.00106236	3.04976e-28	-0.0125129	0.00106072	4.0594e-32	-0.0117076	0.00106236	3.04976e-28
rs61766198	1	1243896	C	T	0.778751	0.708652	ACAP3	cg00813378	1	1475209	TMEM240	Both	-0.0317412	0.00198184	9.87111e-58	-0.0253662	0.00186912	5.93845e-42	-0.0317412	0.00198184	9.87111e-58
rs61766198	1	1243896	C	T	0.778751	0.708652	ACAP3	cg08738570	1	1475265	TMEM240	Both	-0.01737	0.0014099	7.06823e-35	-0.0131372	0.00131988	2.43869e-23	-0.01737	0.0014099	7.06823e-35
rs11590283	1	1245368	G	A	0.743724	0.444487	PUSL1	cg13850380	1	1475143	TMEM240	Both	-0.0123257	0.00104892	6.99124e-32	-0.0127395	0.00105721	1.93629e-33	-0.0123257	0.00104892	6.99124e-32
rs11590283	1	1245368	G	A	0.743724	0.444487	PUSL1	cg00813378	1	1475209	TMEM240	Both	-0.0324211	0.00193749	7.46554e-63	-0.0261901	0.00185949	4.72528e-45	-0.0324211	0.00193749	7.46554e-63
rs11590283	1	1245368	G	A	0.743724	0.444487	PUSL1	cg08738570	1	1475265	TMEM240	Both	-0.0175289	0.00137076	1.92013e-37	-0.0137075	0.00131422	1.80726e-25	-0.0175289	0.00137076	1.92013e-37
rs12103	1	1247494	T	C	0.760606	0.680719	CPSF3L	cg12407057	1	1366206	TMEM88B	Both	-0.0467409	0.00213086	1.19965e-106	-0.0921762	0.00254999	4.05001e-286	-0.0467409	0.00213086	1.19965e-106
rs12103	1	1247494	T	C	0.760606	0.680719	CPSF3L	cg09668627	1	1371844	VWA1	Both	-0.0250477	0.00150354	2.5953e-62	-0.0456595	0.00169191	2.09917e-160	-0.0250477	0.00150354	2.5953e-62
rs12103	1	1247494	T	C	0.760606	0.680719	CPSF3L	cg13850380	1	1475143	TMEM240	Both	-0.012447	0.0010506	2.21748e-32	-0.0128734	0.00105976	5.91901e-34	-0.012447	0.0010506	2.21748e-32
rs12103	1	1247494	T	C	0.760606	0.680719	CPSF3L	cg00813378	1	1475209	TMEM240	Both	-0.0337008	0.00193518	6.36676e-68	-0.0265642	0.00186258	3.77051e-46	-0.0337008	0.00193518	6.36676e-68
rs12103	1	1247494	T	C	0.760606	0.680719	CPSF3L	cg08738570	1	1475265	TMEM240	Both	-0.0186121	0.00136966	4.65945e-42	-0.0138408	0.00131788	8.43044e-26	-0.0186121	0.00136966	4.65945e-42
rs12142199	1	1249187	G	A	0.742555	0.678718	CPSF3L	cg13850380	1	1475143	TMEM240	Both	-0.0126354	0.00105221	3.20714e-33	-0.0125027	0.00105561	2.31101e-32	-0.0126354	0.00105221	3.20714e-33
rs12142199	1	1249187	G	A	0.742555	0.678718	CPSF3L	cg00813378	1	1475209	TMEM240	Both	-0.0326375	0.00194294	2.52259e-63	-0.0258657	0.00185637	3.96669e-44	-0.0326375	0.00194294	2.52259e-63
rs12142199	1	1249187	G	A	0.742555	0.678718	CPSF3L	cg08738570	1	1475265	TMEM240	Both	-0.017593	0.00137437	1.62343e-37	-0.0135523	0.00131141	4.9402e-25	-0.017593	0.00137437	1.62343e-37
rs35031478	1	1252309	A	T	0.13078	0.193838	CPSF3L	cg12407057	1	1366206	TMEM88B	Both	0.0569595	0.0029534	7.02702e-83	0.0836473	0.00276007	9.49393e-202	0.0569595	0.0029534	7.02702e-83
rs35031478	1	1252309	A	T	0.13078	0.193838	CPSF3L	cg09668627	1	1371844	VWA1	Both	0.038562	0.00202763	1.20286e-80	0.04175	0.00178025	1.26828e-121	0.038562	0.00202763	1.20286e-80
rs35031478	1	1252309	A	T	0.13078	0.193838	CPSF3L	cg13850380	1	1475143	TMEM240	Both	0.0202326	0.00144841	2.41665e-44	0.0141255	0.00106859	6.83225e-40	0.0202326	0.00144841	2.41665e-44
rs35031478	1	1252309	A	T	0.13078	0.193838	CPSF3L	cg00813378	1	1475209	TMEM240	Both	0.0516993	0.00268674	1.63559e-82	0.0283277	0.00188049	2.79493e-51	0.0516993	0.00268674	1.63559e-82
rs35031478	1	1252309	A	T	0.13078	0.193838	CPSF3L	cg08738570	1	1475265	TMEM240	Both	0.0279349	0.0018687	1.58507e-50	0.0155379	0.00133131	1.78953e-31	0.0279349	0.0018687	1.58507e-50
rs3813208	1	1261133	G	T	0.0830592	0.282996	GLTPD1	cg13850380	1	1475143	TMEM240	Eur	0.0170675	0.00163769	1.97407e-25	0.00810448	0.00137459	3.72598e-09	0.0170675	0.00163769	1.97407e-25
rs3813208	1	1261133	G	T	0.0830592	0.282996	GLTPD1	cg00813378	1	1475209	TMEM240	Eur	0.0470048	0.00313496	8.07083e-51	0.0186271	0.00243554	2.04092e-14	0.0470048	0.00313496	8.07083e-51
rs3813208	1	1261133	G	T	0.0830592	0.282996	GLTPD1	cg08738570	1	1475265	TMEM240	Eur	0.0260134	0.0021929	1.85186e-32	0.0112151	0.00169445	3.62288e-11	0.0260134	0.0021929	1.85186e-32
rs139510351	1	1263451	C	T	0.0299632	0.037883	GLTPD1	cg00813378	1	1475209	TMEM240	Eur	0.0691257	0.00657025	6.91337e-26	0.0315307	0.00441825	9.57718e-13	0.0691257	0.00657025	6.91337e-26
rs139510351	1	1263451	C	T	0.0299632	0.037883	GLTPD1	cg08738570	1	1475265	TMEM240	Eur	0.0432229	0.00449929	7.49756e-22	0.0166624	0.00307412	5.95326e-08	0.0432229	0.00449929	7.49756e-22
rs35946613	1	1265505	G	A	0.770873	0.659184	TAS1R3	cg13850380	1	1475143	TMEM240	Both	-0.0131005	0.00108135	8.80777e-34	-0.0128659	0.00109134	4.44237e-32	-0.0131005	0.00108135	8.80777e-34
rs35946613	1	1265505	G	A	0.770873	0.659184	TAS1R3	cg00813378	1	1475209	TMEM240	Both	-0.0357271	0.00198995	4.48233e-72	-0.0264907	0.00192316	3.6273e-43	-0.0357271	0.00198995	4.48233e-72
rs35946613	1	1265505	G	A	0.770873	0.659184	TAS1R3	cg08738570	1	1475265	TMEM240	Both	-0.0199271	0.00140834	1.88458e-45	-0.0143697	0.00135282	2.35339e-26	-0.0199271	0.00140834	1.88458e-45
rs307370	1	1273278	A	G	0.833181	0.949394	DVL1	cg13850380	1	1475143	TMEM240	Eur	-0.00991662	0.00107542	2.94029e-20	-0.00441675	0.00117701	0.000175055	-0.00991662	0.00107542	2.94029e-20
rs307370	1	1273278	A	G	0.833181	0.949394	DVL1	cg00813378	1	1475209	TMEM240	Eur	-0.028721	0.00204141	5.87169e-45	-0.0110728	0.00209028	1.17528e-07	-0.028721	0.00204141	5.87169e-45
rs3889966	1	1279428	G	A	0.125165	0.19954	DVL1	cg13850380	1	1475143	TMEM240	Both	0.0187882	0.00143026	2.04104e-39	0.0145991	0.00106178	5.11949e-43	0.0187882	0.00143026	2.04104e-39
rs3889966	1	1279428	G	A	0.125165	0.19954	DVL1	cg00813378	1	1475209	TMEM240	Both	0.0487222	0.00265707	4.20837e-75	0.0292341	0.00186776	3.22289e-55	0.0487222	0.00265707	4.20837e-75
rs3889966	1	1279428	G	A	0.125165	0.19954	DVL1	cg08738570	1	1475265	TMEM240	Both	0.0265019	0.0018576	3.52711e-46	0.0155923	0.00132752	7.45444e-32	0.0265019	0.0018576	3.52711e-46
rs34841888	1	1293764	G	C	0.772942	0.684864	MXRA8	cg13850380	1	1475143	TMEM240	Both	-0.0151183	0.00113312	1.31636e-40	-0.0124056	0.0010498	3.18356e-32	-0.0151183	0.00113312	1.31636e-40
rs34841888	1	1293764	G	C	0.772942	0.684864	MXRA8	cg00813378	1	1475209	TMEM240	Both	-0.0400591	0.00206746	1.23094e-83	-0.0253955	0.00184784	5.58207e-43	-0.0400591	0.00206746	1.23094e-83
rs34841888	1	1293764	G	C	0.772942	0.684864	MXRA8	cg08738570	1	1475265	TMEM240	Both	-0.0220758	0.00145689	7.27375e-52	-0.0129885	0.00130665	2.77882e-23	-0.0220758	0.00145689	7.27375e-52
rs35056373	1	1297059	G	A	0.821532	0.797261	MXRA8	cg13850380	1	1475143	TMEM240	Both	-0.0134546	0.00115408	2.08232e-31	-0.013552	0.00105663	1.17705e-37	-0.0134546	0.00115408	2.08232e-31
rs35056373	1	1297059	G	A	0.821532	0.797261	MXRA8	cg00813378	1	1475209	TMEM240	Both	-0.0368725	0.00213456	7.37265e-67	-0.0275066	0.00185783	1.34404e-49	-0.0368725	0.00213456	7.37265e-67
rs35056373	1	1297059	G	A	0.821532	0.797261	MXRA8	cg08738570	1	1475265	TMEM240	Both	-0.0211262	0.00151278	2.54561e-44	-0.0143714	0.00131739	1.044e-27	-0.0211262	0.00151278	2.54561e-44
rs2765023	1	1297065	C	T	0.13947	0.211195	MXRA8	cg13850380	1	1475143	TMEM240	Both	0.0194983	0.0013813	3.03132e-45	0.0142783	0.00104903	3.4478e-42	0.0194983	0.0013813	3.03132e-45
rs2765023	1	1297065	C	T	0.13947	0.211195	MXRA8	cg00813378	1	1475209	TMEM240	Both	0.0503436	0.00254414	3.77107e-87	0.0283992	0.00184551	1.96222e-53	0.0503436	0.00254414	3.77107e-87
rs2765023	1	1297065	C	T	0.13947	0.211195	MXRA8	cg08738570	1	1475265	TMEM240	Both	0.0278902	0.00177636	1.49347e-55	0.0149524	0.00131183	4.27109e-30	0.0278902	0.00177636	1.49347e-55
rs34207949	1	1297794	G	A	0.0332373	0.227075	MXRA8	cg13850380	1	1475143	TMEM240	Both	0.0537569	0.00597119	2.20214e-19	0.0166418	0.0015789	5.64188e-26	0.0537569	0.00597119	2.20214e-19
rs34207949	1	1297794	G	A	0.0332373	0.227075	MXRA8	cg00813378	1	1475209	TMEM240	Both	0.111032	0.00950903	1.68072e-31	0.031167	0.00281147	1.47232e-28	0.111032	0.00950903	1.68072e-31
rs112431693	1	1298982	T	C	0.124266	0.181101	MXRA8	cg13850380	1	1475143	TMEM240	Both	0.0193613	0.00144381	5.29648e-41	0.0141848	0.00112857	3.13468e-36	0.0193613	0.00144381	5.29648e-41
rs112431693	1	1298982	T	C	0.124266	0.181101	MXRA8	cg00813378	1	1475209	TMEM240	Both	0.049849	0.0026805	3.40155e-77	0.0293251	0.00197973	1.21383e-49	0.049849	0.0026805	3.40155e-77
rs112431693	1	1298982	T	C	0.124266	0.181101	MXRA8	cg08738570	1	1475265	TMEM240	Both	0.027719	0.0018716	1.2565e-49	0.0154838	0.00140625	3.39324e-28	0.027719	0.0018716	1.2565e-49
rs35742679	1	1299068	C	T	0.135228	0.366649	MXRA8	cg13850380	1	1475143	TMEM240	Both	0.0190817	0.00138186	2.25799e-43	0.014256	0.00105897	2.6118e-41	0.0190817	0.00138186	2.25799e-43
rs35742679	1	1299068	C	T	0.135228	0.366649	MXRA8	cg00813378	1	1475209	TMEM240	Both	0.0490569	0.0025561	4.30915e-82	0.0287002	0.00186065	1.11512e-53	0.0490569	0.0025561	4.30915e-82
rs35742679	1	1299068	C	T	0.135228	0.366649	MXRA8	cg08738570	1	1475265	TMEM240	Both	0.0272078	0.00178759	2.5912e-52	0.0151389	0.00132386	2.78281e-30	0.0272078	0.00178759	2.5912e-52
rs36087904	1	1299260	A	G	0.136312	0.353235	MXRA8	cg13850380	1	1475143	TMEM240	Both	0.0191994	0.00138503	1.07588e-43	0.0142353	0.00109461	1.14777e-38	0.0191994	0.00138503	1.07588e-43
rs36087904	1	1299260	A	G	0.136312	0.353235	MXRA8	cg00813378	1	1475209	TMEM240	Both	0.0492139	0.00256034	2.44041e-82	0.0282946	0.00193229	1.49327e-48	0.0492139	0.00256034	2.44041e-82
rs36087904	1	1299260	A	G	0.136312	0.353235	MXRA8	cg08738570	1	1475265	TMEM240	Both	0.0274083	0.00178857	5.27454e-53	0.0151766	0.00136658	1.17897e-28	0.0274083	0.00178857	5.27454e-53
rs28821228	1	1299278	C	T	0.826805	0.824909	MXRA8	cg13850380	1	1475143	TMEM240	Both	-0.0147013	0.00120177	2.06989e-34	-0.0137212	0.00105866	2.03707e-38	-0.0147013	0.00120177	2.06989e-34
rs28821228	1	1299278	C	T	0.826805	0.824909	MXRA8	cg00813378	1	1475209	TMEM240	Both	-0.0392256	0.00221763	5.18195e-70	-0.0278111	0.00186077	1.65328e-50	-0.0392256	0.00221763	5.18195e-70
rs28821228	1	1299278	C	T	0.826805	0.824909	MXRA8	cg08738570	1	1475265	TMEM240	Both	-0.0226113	0.00156574	2.84555e-47	-0.0145803	0.00132089	2.49906e-28	-0.0226113	0.00156574	2.84555e-47
rs28368296	1	1299366	C	T	0.826804	0.53066	MXRA8	cg13850380	1	1475143	TMEM240	Both	-0.0141789	0.00117678	1.96534e-33	-0.0140906	0.00106678	7.83609e-40	-0.0141789	0.00117678	1.96534e-33
rs28368296	1	1299366	C	T	0.826804	0.53066	MXRA8	cg00813378	1	1475209	TMEM240	Both	-0.037911	0.00216723	1.62527e-68	-0.0285039	0.00187469	3.29513e-52	-0.037911	0.00216723	1.62527e-68
rs28368296	1	1299366	C	T	0.826804	0.53066	MXRA8	cg08738570	1	1475265	TMEM240	Both	-0.0220057	0.00152925	5.9917e-47	-0.0149583	0.00133153	2.778e-29	-0.0220057	0.00152925	5.9917e-47
rs34734423	1	1299633	C	G	0.125934	0.199292	MXRA8	cg13850380	1	1475143	TMEM240	Both	0.0179631	0.00163941	6.14764e-28	0.0142414	0.00105327	1.17413e-41	0.0179631	0.00163941	6.14764e-28
rs34734423	1	1299633	C	G	0.125934	0.199292	MXRA8	cg00813378	1	1475209	TMEM240	Both	0.0462364	0.00284947	3.28517e-59	0.0284384	0.00185327	3.82571e-53	0.0462364	0.00284947	3.28517e-59
rs34734423	1	1299633	C	G	0.125934	0.199292	MXRA8	cg08738570	1	1475265	TMEM240	Both	0.0240743	0.00198029	5.26984e-34	0.0151776	0.00131643	9.38518e-31	0.0240743	0.00198029	5.26984e-34
rs34639471	1	1299662	T	G	0.136026	0.568657	MXRA8	cg13850380	1	1475143	TMEM240	Both	0.0191798	0.00138129	7.76571e-44	0.0145987	0.00105226	9.15002e-44	0.0191798	0.00138129	7.76571e-44
rs34639471	1	1299662	T	G	0.136026	0.568657	MXRA8	cg00813378	1	1475209	TMEM240	Both	0.0492656	0.00255239	5.1929e-83	0.0290605	0.00185084	1.4823e-55	0.0492656	0.00255239	5.1929e-83
rs34639471	1	1299662	T	G	0.136026	0.568657	MXRA8	cg08738570	1	1475265	TMEM240	Both	0.0274308	0.0017843	2.46667e-53	0.0155049	0.00131655	5.13271e-32	0.0274308	0.0017843	2.46667e-53
rs2313198	1	1299737	A	C	0.137798	0.204625	MXRA8	cg13850380	1	1475143	TMEM240	Both	0.0191762	0.0013807	7.41294e-44	0.0145591	0.00105166	1.38431e-43	0.0191762	0.0013807	7.41294e-44
rs2313198	1	1299737	A	C	0.137798	0.204625	MXRA8	cg00813378	1	1475209	TMEM240	Both	0.0491158	0.00254979	1.10437e-82	0.0290604	0.00184915	1.18295e-55	0.0491158	0.00254979	1.10437e-82
rs2313198	1	1299737	A	C	0.137798	0.204625	MXRA8	cg08738570	1	1475265	TMEM240	Both	0.0271825	0.0017824	1.63425e-52	0.0154071	0.00131604	1.17119e-31	0.0271825	0.0017824	1.63425e-52
rs34522599	1	1299946	T	C	0.135906	0.370341	MXRA8	cg13850380	1	1475143	TMEM240	Both	0.0191825	0.00138133	7.59189e-44	0.0145559	0.00105186	1.49654e-43	0.0191825	0.00138133	7.59189e-44
rs34522599	1	1299946	T	C	0.135906	0.370341	MXRA8	cg00813378	1	1475209	TMEM240	Both	0.0492834	0.00255249	4.60293e-83	0.0290581	0.00184951	1.26641e-55	0.0492834	0.00255249	4.60293e-83
rs34522599	1	1299946	T	C	0.135906	0.370341	MXRA8	cg08738570	1	1475265	TMEM240	Both	0.02744	0.00178443	2.31996e-53	0.0154051	0.00131626	1.22053e-31	0.02744	0.00178443	2.31996e-53
rs35955667	1	1300074	T	C	0.136019	0.370598	MXRA8	cg13850380	1	1475143	TMEM240	Both	0.0191796	0.00138128	7.76858e-44	0.0145521	0.00105163	1.50946e-43	0.0191796	0.00138128	7.76858e-44
rs35955667	1	1300074	T	C	0.136019	0.370598	MXRA8	cg00813378	1	1475209	TMEM240	Both	0.0492629	0.00255234	5.26175e-83	0.0290474	0.00184911	1.31427e-55	0.0492629	0.00255234	5.26175e-83
rs35955667	1	1300074	T	C	0.136019	0.370598	MXRA8	cg08738570	1	1475265	TMEM240	Both	0.0274315	0.00178426	2.43806e-53	0.0154006	0.00131599	1.23462e-31	0.0274315	0.00178426	2.43806e-53
rs35642451	1	1300101	C	T	0.136019	0.370599	MXRA8	cg13850380	1	1475143	TMEM240	Both	0.0191795	0.00138128	7.77609e-44	0.014552	0.00105162	1.51051e-43	0.0191795	0.00138128	7.77609e-44
rs35642451	1	1300101	C	T	0.136019	0.370599	MXRA8	cg00813378	1	1475209	TMEM240	Both	0.0492622	0.00255234	5.28731e-83	0.029047	0.00184909	1.31682e-55	0.0492622	0.00255234	5.28731e-83
rs35642451	1	1300101	C	T	0.136019	0.370599	MXRA8	cg08738570	1	1475265	TMEM240	Both	0.0274313	0.00178425	2.44012e-53	0.0154001	0.00131598	1.23884e-31	0.0274313	0.00178425	2.44012e-53
rs28890279	1	1300540	A	G	0.136011	0.204574	MXRA8	cg13850380	1	1475143	TMEM240	Both	0.0191786	0.00138126	7.82428e-44	0.0145464	0.0010515	1.59028e-43	0.0191786	0.00138126	7.82428e-44
rs28890279	1	1300540	A	G	0.136011	0.204574	MXRA8	cg00813378	1	1475209	TMEM240	Both	0.0492601	0.00255227	5.316e-83	0.0290382	0.00184888	1.37847e-55	0.0492601	0.00255227	5.316e-83
rs28890279	1	1300540	A	G	0.136011	0.204574	MXRA8	cg08738570	1	1475265	TMEM240	Both	0.0274324	0.00178419	2.39661e-53	0.0153938	0.00131582	1.28927e-31	0.0274324	0.00178419	2.39661e-53
rs28503348	1	1300578	C	T	0.136009	0.548202	MXRA8	cg13850380	1	1475143	TMEM240	Both	0.0192246	0.0013817	5.22979e-44	0.0143598	0.00108567	6.15489e-40	0.0192246	0.0013817	5.22979e-44
rs28503348	1	1300578	C	T	0.136009	0.548202	MXRA8	cg00813378	1	1475209	TMEM240	Both	0.0494067	0.00255367	2.14571e-83	0.0285645	0.00191508	2.61222e-50	0.0494067	0.00255367	2.14571e-83
rs28503348	1	1300578	C	T	0.136009	0.548202	MXRA8	cg08738570	1	1475265	TMEM240	Both	0.0275364	0.00178502	1.0874e-53	0.015356	0.0013557	9.64848e-30	0.0275364	0.00178502	1.0874e-53
rs2936661	1	1300946	G	A	0.826787	0.819405	MXRA8	cg13850380	1	1475143	TMEM240	Both	-0.0137024	0.0011729	1.56685e-31	-0.0135792	0.00106187	1.91554e-37	-0.0137024	0.0011729	1.56685e-31
rs2936661	1	1300946	G	A	0.826787	0.819405	MXRA8	cg00813378	1	1475209	TMEM240	Both	-0.0368083	0.00217981	5.70286e-64	-0.0276903	0.00186581	7.96706e-50	-0.0368083	0.00217981	5.70286e-64
rs2936661	1	1300946	G	A	0.826787	0.819405	MXRA8	cg08738570	1	1475265	TMEM240	Both	-0.0217071	0.00153837	3.27507e-45	-0.0145734	0.00132397	3.52167e-28	-0.0217071	0.00153837	3.27507e-45
rs71628956	1	1301388	A	G	0.135824	0.569547	MXRA8	cg13850380	1	1475143	TMEM240	Both	0.0195733	0.00142178	4.03998e-43	0.0145372	0.00105132	1.7385e-43	0.0195733	0.00142178	4.03998e-43
rs71628956	1	1301388	A	G	0.135824	0.569547	MXRA8	cg00813378	1	1475209	TMEM240	Both	0.0483845	0.0026079	7.70613e-77	0.0290238	0.00184854	1.49093e-55	0.0483845	0.0026079	7.70613e-77
rs71628956	1	1301388	A	G	0.135824	0.569547	MXRA8	cg08738570	1	1475265	TMEM240	Both	0.0266545	0.00181906	1.29042e-48	0.0153807	0.0013156	1.41682e-31	0.0266545	0.00181906	1.29042e-48
rs76662808	1	1301442	T	C	0.135997	0.569556	MXRA8	cg13850380	1	1475143	TMEM240	Both	0.0195281	0.00143595	4.03351e-42	0.0145361	0.00105128	1.75112e-43	0.0195281	0.00143595	4.03351e-42
rs76662808	1	1301442	T	C	0.135997	0.569556	MXRA8	cg00813378	1	1475209	TMEM240	Both	0.0483309	0.00262111	6.37428e-76	0.0290216	0.00184847	1.50533e-55	0.0483309	0.00262111	6.37428e-76
rs76662808	1	1301442	T	C	0.135997	0.569556	MXRA8	cg08738570	1	1475265	TMEM240	Both	0.0264432	0.0018277	1.92933e-47	0.0153799	0.00131554	1.41773e-31	0.0264432	0.0018277	1.92933e-47
rs72896260	1	1302106	T	G	0.135987	0.370576	MXRA8	cg13850380	1	1475143	TMEM240	Both	0.018932	0.00144304	2.54707e-39	0.0145281	0.00105109	1.87888e-43	0.018932	0.00144304	2.54707e-39
rs72896260	1	1302106	T	G	0.135987	0.370576	MXRA8	cg00813378	1	1475209	TMEM240	Both	0.048445	0.00262178	3.10976e-76	0.0290084	0.00184813	1.60849e-55	0.048445	0.00262178	3.10976e-76
rs72896260	1	1302106	T	G	0.135987	0.370576	MXRA8	cg08738570	1	1475265	TMEM240	Both	0.0265136	0.00182816	1.16217e-47	0.0153695	0.0013153	1.51751e-31	0.0265136	0.00182816	1.16217e-47
rs34316807	1	1303254	A	T	0.13563	0.348604	AURKAIP1	cg13850380	1	1475143	TMEM240	Both	0.0188558	0.00137948	1.55997e-42	0.0144477	0.001097	1.30248e-39	0.0188558	0.00137948	1.55997e-42
rs34316807	1	1303254	A	T	0.13563	0.348604	AURKAIP1	cg00813378	1	1475209	TMEM240	Both	0.048997	0.00255005	2.81711e-82	0.0286217	0.00193663	1.99651e-49	0.048997	0.00255005	2.81711e-82
rs34316807	1	1303254	A	T	0.13563	0.348604	AURKAIP1	cg08738570	1	1475265	TMEM240	Both	0.0274118	0.00178336	2.56804e-53	0.015217	0.00137038	1.19691e-28	0.0274118	0.00178336	2.56804e-53
rs35125219	1	1303299	C	T	0.135969	0.34611	AURKAIP1	cg13850380	1	1475143	TMEM240	Both	0.0189092	0.00138114	1.14939e-42	0.01456	0.00110299	8.72323e-40	0.0189092	0.00138114	1.14939e-42
rs35125219	1	1303299	C	T	0.135969	0.34611	AURKAIP1	cg00813378	1	1475209	TMEM240	Both	0.0490537	0.00255344	3.00209e-82	0.0287649	0.00194731	2.23279e-49	0.0490537	0.00255344	3.00209e-82
rs35125219	1	1303299	C	T	0.135969	0.34611	AURKAIP1	cg08738570	1	1475265	TMEM240	Both	0.0276368	0.00178449	4.23239e-54	0.0153507	0.0013777	7.81375e-29	0.0276368	0.00178449	4.23239e-54
rs75064234	1	1303345	A	G	0.135358	0.557532	AURKAIP1	cg13850380	1	1475143	TMEM240	Both	0.0189129	0.00139621	8.37395e-42	0.0147848	0.00106199	4.66743e-44	0.0189129	0.00139621	8.37395e-42
rs75064234	1	1303345	A	G	0.135358	0.557532	AURKAIP1	cg00813378	1	1475209	TMEM240	Both	0.0481069	0.0025824	1.878e-77	0.0292651	0.00187021	3.42432e-55	0.0481069	0.0025824	1.878e-77
rs75064234	1	1303345	A	G	0.135358	0.557532	AURKAIP1	cg08738570	1	1475265	TMEM240	Both	0.0270861	0.00180046	3.78024e-51	0.0154644	0.00132958	2.86355e-31	0.0270861	0.00180046	3.78024e-51
rs77752170	1	1303350	T	G	0.135481	0.202204	AURKAIP1	cg13850380	1	1475143	TMEM240	Both	0.0189188	0.00139602	7.71949e-42	0.0146233	0.00105191	6.18409e-44	0.0189188	0.00139602	7.71949e-42
rs77752170	1	1303350	T	G	0.135481	0.202204	AURKAIP1	cg00813378	1	1475209	TMEM240	Both	0.0480943	0.00258163	1.8549e-77	0.029168	0.00184941	4.88695e-56	0.0480943	0.00258163	1.8549e-77
rs77752170	1	1303350	T	G	0.135481	0.202204	AURKAIP1	cg08738570	1	1475265	TMEM240	Both	0.0270473	0.00179984	4.84127e-51	0.0153668	0.00131673	1.80578e-31	0.0270473	0.00179984	4.84127e-51
rs35045511	1	1303374	C	A	0.135966	0.369244	AURKAIP1	cg13850380	1	1475143	TMEM240	Both	0.0191527	0.00138329	1.34901e-43	0.0146255	0.00104812	2.9737e-44	0.0191527	0.00138329	1.34901e-43
rs35045511	1	1303374	C	A	0.135966	0.369244	AURKAIP1	cg00813378	1	1475209	TMEM240	Both	0.0491432	0.00255149	1.14988e-82	0.0291766	0.00184264	1.81048e-56	0.0491432	0.00255149	1.14988e-82
rs35045511	1	1303374	C	A	0.135966	0.369244	AURKAIP1	cg08738570	1	1475265	TMEM240	Both	0.0274404	0.0017841	2.21022e-53	0.015369	0.00131209	1.08828e-31	0.0274404	0.0017841	2.21022e-53
rs79471774	1	1303557	G	C	0.135402	0.501185	AURKAIP1	cg13850380	1	1475143	TMEM240	Both	0.0190836	0.00139815	2.04095e-42	0.0141963	0.0011406	1.46268e-35	0.0190836	0.00139815	2.04095e-42
rs79471774	1	1303557	G	C	0.135402	0.501185	AURKAIP1	cg00813378	1	1475209	TMEM240	Both	0.0495598	0.00258861	1.05901e-81	0.0280833	0.00201442	3.56266e-44	0.0495598	0.00258861	1.05901e-81
rs79471774	1	1303557	G	C	0.135402	0.501185	AURKAIP1	cg08738570	1	1475265	TMEM240	Both	0.0277323	0.00180824	4.35304e-53	0.0148999	0.00142398	1.2705e-25	0.0277323	0.00180824	4.35304e-53
rs34567656	1	1303677	C	T	0.136761	0.569376	AURKAIP1	cg13850380	1	1475143	TMEM240	Both	0.0190471	0.00137626	1.46764e-43	0.0146829	0.00104745	1.21514e-44	0.0190471	0.00137626	1.46764e-43
rs34567656	1	1303677	C	T	0.136761	0.569376	AURKAIP1	cg00813378	1	1475209	TMEM240	Both	0.0492452	0.00254071	1.08522e-83	0.0293406	0.0018407	3.34612e-57	0.0492452	0.00254071	1.08522e-83
rs34567656	1	1303677	C	T	0.136761	0.569376	AURKAIP1	cg08738570	1	1475265	TMEM240	Both	0.0276203	0.00177648	1.64828e-54	0.0154278	0.0013114	5.95209e-32	0.0276203	0.00177648	1.64828e-54
rs35716478	1	1303894	C	G	0.13774	0.567687	AURKAIP1	cg13850380	1	1475143	TMEM240	Both	0.0190197	0.0013761	1.89254e-43	0.014624	0.00104794	2.92964e-44	0.0190197	0.0013761	1.89254e-43
rs35716478	1	1303894	C	G	0.13774	0.567687	AURKAIP1	cg00813378	1	1475209	TMEM240	Both	0.0489826	0.00254045	7.75243e-83	0.0291765	0.00184228	1.72598e-56	0.0489826	0.00254045	7.75243e-83
rs35716478	1	1303894	C	G	0.13774	0.567687	AURKAIP1	cg08738570	1	1475265	TMEM240	Both	0.027247	0.00177657	4.33619e-53	0.0153655	0.00131185	1.09549e-31	0.027247	0.00177657	4.33619e-53
rs36066545	1	1304143	G	A	0.135311	0.560514	AURKAIP1	cg13850380	1	1475143	TMEM240	Both	0.01897	0.00137832	4.24984e-43	0.014538	0.00105227	2.04703e-43	0.01897	0.00137832	4.24984e-43
rs36066545	1	1304143	G	A	0.135311	0.560514	AURKAIP1	cg00813378	1	1475209	TMEM240	Both	0.0488732	0.00254848	5.71795e-82	0.0290748	0.00184918	1.05098e-55	0.0488732	0.00254848	5.71795e-82
rs36066545	1	1304143	G	A	0.135311	0.560514	AURKAIP1	cg08738570	1	1475265	TMEM240	Both	0.0274293	0.00178158	1.74066e-53	0.0154069	0.00131593	1.15926e-31	0.0274293	0.00178158	1.74066e-53
rs35710126	1	1304371	C	T	0.13531	0.187573	AURKAIP1	cg13850380	1	1475143	TMEM240	Both	0.0189402	0.00138316	1.11131e-42	0.0144997	0.00111967	2.35008e-38	0.0189402	0.00138316	1.11131e-42
rs35710126	1	1304371	C	T	0.13531	0.187573	AURKAIP1	cg00813378	1	1475209	TMEM240	Both	0.0491777	0.00256071	3.38017e-82	0.0288673	0.00197682	2.69348e-48	0.0491777	0.00256071	3.38017e-82
rs35710126	1	1304371	C	T	0.13531	0.187573	AURKAIP1	cg08738570	1	1475265	TMEM240	Both	0.0276195	0.00178989	1.01577e-53	0.0154133	0.00139641	2.51018e-28	0.0276195	0.00178989	1.01577e-53
rs35459109	1	1304389	T	C	0.135307	0.33731	AURKAIP1	cg13850380	1	1475143	TMEM240	Both	0.0189349	0.00138312	1.16446e-42	0.0143693	0.0011186	9.07592e-38	0.0189349	0.00138312	1.16446e-42
rs35459109	1	1304389	T	C	0.135307	0.33731	AURKAIP1	cg00813378	1	1475209	TMEM240	Both	0.0491684	0.00256057	3.55412e-82	0.0286764	0.00197467	8.77286e-48	0.0491684	0.00256057	3.55412e-82
rs35459109	1	1304389	T	C	0.135307	0.33731	AURKAIP1	cg08738570	1	1475265	TMEM240	Both	0.0276145	0.00178979	1.04681e-53	0.0153161	0.00139482	4.73288e-28	0.0276145	0.00178979	1.04681e-53
rs34487973	1	1304662	G	A	0.135286	0.347735	AURKAIP1	cg13850380	1	1475143	TMEM240	Both	0.0188501	0.00137932	1.61587e-42	0.0142243	0.00109016	6.53393e-39	0.0188501	0.00137932	1.61587e-42
rs34487973	1	1304662	G	A	0.135286	0.347735	AURKAIP1	cg00813378	1	1475209	TMEM240	Both	0.0489723	0.00254939	3.08588e-82	0.0284186	0.00192254	1.91965e-49	0.0489723	0.00254939	3.08588e-82
rs34487973	1	1304662	G	A	0.135286	0.347735	AURKAIP1	cg08738570	1	1475265	TMEM240	Both	0.0274421	0.00178264	1.79426e-53	0.0151473	0.00136043	8.55613e-29	0.0274421	0.00178264	1.79426e-53
rs35435148	1	1304787	G	A	0.135295	0.20294	AURKAIP1	cg13850380	1	1475143	TMEM240	Both	0.0189965	0.00137712	2.75456e-43	0.0144095	0.00104936	6.55838e-43	0.0189965	0.00137712	2.75456e-43
rs35435148	1	1304787	G	A	0.135295	0.20294	AURKAIP1	cg00813378	1	1475209	TMEM240	Both	0.0490445	0.00254527	9.8129e-83	0.0289595	0.00184331	1.28024e-55	0.0490445	0.00254527	9.8129e-83
rs35435148	1	1304787	G	A	0.135295	0.20294	AURKAIP1	cg08738570	1	1475265	TMEM240	Both	0.0274657	0.00178037	1.0775e-53	0.0152388	0.00131242	3.61584e-31	0.0274657	0.00178037	1.0775e-53
rs4498744	1	1304936	C	G	0.135297	0.564123	AURKAIP1	cg13850380	1	1475143	TMEM240	Both	0.0189971	0.0013771	2.73382e-43	0.0144578	0.00104642	2.02653e-43	0.0189971	0.0013771	2.73382e-43
rs4498744	1	1304936	C	G	0.135297	0.564123	AURKAIP1	cg00813378	1	1475209	TMEM240	Both	0.0490435	0.00254522	9.80797e-83	0.0289544	0.00183908	7.55096e-56	0.0490435	0.00254522	9.80797e-83
rs4498744	1	1304936	C	G	0.135297	0.564123	AURKAIP1	cg08738570	1	1475265	TMEM240	Both	0.0274663	0.00178033	1.06602e-53	0.0152741	0.00130911	1.86778e-31	0.0274663	0.00178033	1.06602e-53
rs34561762	1	1305007	T	C	0.135293	0.202614	AURKAIP1	cg13850380	1	1475143	TMEM240	Both	0.0190771	0.00137466	8.65099e-44	0.0144565	0.0010464	2.05517e-43	0.0190771	0.00137466	8.65099e-44
rs34561762	1	1305007	T	C	0.135293	0.202614	AURKAIP1	cg00813378	1	1475209	TMEM240	Both	0.0489951	0.00254401	1.18588e-82	0.0289525	0.00183904	7.63464e-56	0.0489951	0.00254401	1.18588e-82
rs34561762	1	1305007	T	C	0.135293	0.202614	AURKAIP1	cg08738570	1	1475265	TMEM240	Both	0.027466	0.00177933	9.3484e-54	0.0152731	0.00130909	1.87881e-31	0.027466	0.00177933	9.3484e-54
rs34883051	1	1305066	T	C	0.135292	0.202613	AURKAIP1	cg13850380	1	1475143	TMEM240	Both	0.0190767	0.00137466	8.68328e-44	0.0144557	0.00104638	2.07025e-43	0.0190767	0.00137466	8.68328e-44
rs34883051	1	1305066	T	C	0.135292	0.202613	AURKAIP1	cg00813378	1	1475209	TMEM240	Both	0.048994	0.00254401	1.19641e-82	0.028951	0.00183901	7.70351e-56	0.048994	0.00254401	1.19641e-82
rs34883051	1	1305066	T	C	0.135292	0.202613	AURKAIP1	cg08738570	1	1475265	TMEM240	Both	0.0274657	0.00177933	9.36872e-54	0.0152719	0.00130906	1.89552e-31	0.0274657	0.00177933	9.36872e-54
rs34953014	1	1305096	G	C	0.135292	0.563786	AURKAIP1	cg13850380	1	1475143	TMEM240	Both	0.0190766	0.00137466	8.69001e-44	0.014467	0.00104659	1.8543e-43	0.0190766	0.00137466	8.69001e-44
rs34953014	1	1305096	G	C	0.135292	0.563786	AURKAIP1	cg00813378	1	1475209	TMEM240	Both	0.0489937	0.00254401	1.19795e-82	0.0290065	0.00183913	4.86098e-56	0.0489937	0.00254401	1.19795e-82
rs34953014	1	1305096	G	C	0.135292	0.563786	AURKAIP1	cg08738570	1	1475265	TMEM240	Both	0.0274657	0.00177932	9.36325e-54	0.0152864	0.00130935	1.71466e-31	0.0274657	0.00177932	9.36325e-54
rs34828044	1	1305121	C	T	0.135292	0.368554	AURKAIP1	cg13850380	1	1475143	TMEM240	Both	0.0190761	0.00137466	8.73984e-44	0.0144899	0.00104728	1.55162e-43	0.0190761	0.00137466	8.73984e-44
rs34828044	1	1305121	C	T	0.135292	0.368554	AURKAIP1	cg00813378	1	1475209	TMEM240	Both	0.0489928	0.00254401	1.20703e-82	0.0290439	0.00184021	4.07806e-56	0.0489928	0.00254401	1.20703e-82
rs34828044	1	1305121	C	T	0.135292	0.368554	AURKAIP1	cg08738570	1	1475265	TMEM240	Both	0.0274651	0.00177932	9.41485e-54	0.0153227	0.00131018	1.35015e-31	0.0274651	0.00177932	9.41485e-54
rs34372380	1	1305201	C	T	0.135292	0.366874	AURKAIP1	cg13850380	1	1475143	TMEM240	Both	0.0189895	0.00137714	2.96471e-43	0.014465	0.00104684	1.99281e-43	0.0189895	0.00137714	2.96471e-43
rs34372380	1	1305201	C	T	0.135292	0.366874	AURKAIP1	cg00813378	1	1475209	TMEM240	Both	0.0490216	0.00254532	1.1751e-82	0.0289985	0.00183963	5.57465e-56	0.0490216	0.00254532	1.1751e-82
rs34372380	1	1305201	C	T	0.135292	0.366874	AURKAIP1	cg08738570	1	1475265	TMEM240	Both	0.0274582	0.00178043	1.1601e-53	0.0152778	0.00130971	1.92415e-31	0.0274582	0.00178043	1.1601e-53
rs2649599	1	1305493	A	G	0.776817	0.251978	AURKAIP1	cg13850380	1	1475143	TMEM240	Both	-0.0151801	0.00113801	1.36904e-40	-0.0124007	0.00105134	4.13726e-32	-0.0151801	0.00113801	1.36904e-40
rs2649599	1	1305493	A	G	0.776817	0.251978	AURKAIP1	cg00813378	1	1475209	TMEM240	Both	-0.0393687	0.00208351	1.24574e-79	-0.0252562	0.0018512	2.21819e-42	-0.0393687	0.00208351	1.24574e-79
rs2649599	1	1305493	A	G	0.776817	0.251978	AURKAIP1	cg08738570	1	1475265	TMEM240	Both	-0.0217995	0.00146662	5.66516e-50	-0.0127931	0.00131026	1.61025e-22	-0.0217995	0.00146662	5.66516e-50
rs17160669	1	1305561	C	T	0.135289	0.367151	AURKAIP1	cg13850380	1	1475143	TMEM240	Both	0.0190456	0.00137558	1.35371e-43	0.0144258	0.00104687	3.36541e-43	0.0190456	0.00137558	1.35371e-43
rs17160669	1	1305561	C	T	0.135289	0.367151	AURKAIP1	cg00813378	1	1475209	TMEM240	Both	0.0488694	0.002544	3.0719e-82	0.0288676	0.0018403	1.87544e-55	0.0488694	0.002544	3.0719e-82
rs17160669	1	1305561	C	T	0.135289	0.367151	AURKAIP1	cg08738570	1	1475265	TMEM240	Both	0.0273155	0.00177969	3.62742e-53	0.0152346	0.0013096	2.8008e-31	0.0273155	0.00177969	3.62742e-53
rs111421264	1	1305697	G	C	0.131963	0.175328	AURKAIP1	cg13850380	1	1475143	TMEM240	Both	0.0196217	0.00143101	8.63811e-43	0.0136278	0.00116055	7.71448e-32	0.0196217	0.00143101	8.63811e-43
rs111421264	1	1305697	G	C	0.131963	0.175328	AURKAIP1	cg00813378	1	1475209	TMEM240	Both	0.0511898	0.00265687	1.017e-82	0.0277892	0.00204853	6.41805e-42	0.0511898	0.00265687	1.017e-82
rs111421264	1	1305697	G	C	0.131963	0.175328	AURKAIP1	cg08738570	1	1475265	TMEM240	Both	0.0282213	0.00185172	1.90247e-52	0.0152236	0.00144051	4.18186e-26	0.0282213	0.00185172	1.90247e-52
rs113429154	1	1305700	A	G	0.131963	0.327184	AURKAIP1	cg13850380	1	1475143	TMEM240	Both	0.020009	0.00140409	4.44563e-46	0.013795	0.00113013	2.86721e-34	0.020009	0.00140409	4.44563e-46
rs113429154	1	1305700	A	G	0.131963	0.327184	AURKAIP1	cg00813378	1	1475209	TMEM240	Both	0.0517445	0.00260023	4.07036e-88	0.0281976	0.00199169	1.67595e-45	0.0517445	0.00260023	4.07036e-88
rs113429154	1	1305700	A	G	0.131963	0.327184	AURKAIP1	cg08738570	1	1475265	TMEM240	Both	0.0285255	0.00182035	2.413e-55	0.0151259	0.00140599	5.42316e-27	0.0285255	0.00182035	2.413e-55
rs35194784	1	1305810	T	C	0.137466	0.204976	AURKAIP1	cg13850380	1	1475143	TMEM240	Both	0.0191885	0.00137557	3.16817e-44	0.0145504	0.00104314	3.20872e-44	0.0191885	0.00137557	3.16817e-44
rs35194784	1	1305810	T	C	0.137466	0.204976	AURKAIP1	cg00813378	1	1475209	TMEM240	Both	0.0493888	0.00253759	2.26584e-84	0.0290842	0.00183337	1.12868e-56	0.0493888	0.00253759	2.26584e-84
rs35194784	1	1305810	T	C	0.137466	0.204976	AURKAIP1	cg08738570	1	1475265	TMEM240	Both	0.0274717	0.00177475	4.79465e-54	0.0152426	0.00130577	1.74582e-31	0.0274717	0.00177475	4.79465e-54
rs35566806	1	1305912	C	T	0.137461	0.205005	AURKAIP1	cg13850380	1	1475143	TMEM240	Both	0.0191889	0.00137558	3.1587e-44	0.0145554	0.00104318	3.02134e-44	0.0191889	0.00137558	3.1587e-44
rs35566806	1	1305912	C	T	0.137461	0.205005	AURKAIP1	cg00813378	1	1475209	TMEM240	Both	0.0493899	0.00253761	2.25366e-84	0.0290942	0.00183343	1.04327e-56	0.0493899	0.00253761	2.25366e-84
rs35566806	1	1305912	C	T	0.137461	0.205005	AURKAIP1	cg08738570	1	1475265	TMEM240	Both	0.0274727	0.00177477	4.76315e-54	0.015243	0.00130587	1.75652e-31	0.0274727	0.00177477	4.76315e-54
rs34457386	1	1305964	G	C	0.13746	0.20502	AURKAIP1	cg13850380	1	1475143	TMEM240	Both	0.019189	0.00137558	3.15667e-44	0.0145578	0.0010432	2.93539e-44	0.019189	0.00137558	3.15667e-44
rs34457386	1	1305964	G	C	0.13746	0.20502	AURKAIP1	cg00813378	1	1475209	TMEM240	Both	0.0493908	0.00253763	2.24445e-84	0.0290991	0.00183345	1.0028e-56	0.0493908	0.00253763	2.24445e-84
rs34457386	1	1305964	G	C	0.13746	0.20502	AURKAIP1	cg08738570	1	1475265	TMEM240	Both	0.0274734	0.00177478	4.74416e-54	0.0152439	0.00130591	1.7509e-31	0.0274734	0.00177478	4.74416e-54
rs12408046	1	1308289	G	A	0.125973	0.195248	AURKAIP1	cg13850380	1	1475143	TMEM240	Both	0.0187518	0.00143119	3.19809e-39	0.0145375	0.00107505	1.15081e-41	0.0187518	0.00143119	3.19809e-39
rs12408046	1	1308289	G	A	0.125973	0.195248	AURKAIP1	cg00813378	1	1475209	TMEM240	Both	0.0500955	0.00263921	2.43834e-80	0.0289418	0.00189607	1.32722e-52	0.0500955	0.00263921	2.43834e-80
rs12408046	1	1308289	G	A	0.125973	0.195248	AURKAIP1	cg08738570	1	1475265	TMEM240	Both	0.0279783	0.00184315	4.82641e-52	0.0153082	0.00134379	4.59246e-30	0.0279783	0.00184315	4.82641e-52
rs74984084	1	1308386	G	A	0.122863	0.335442	AURKAIP1	cg13850380	1	1475143	TMEM240	Both	0.024266	0.00206139	5.46179e-32	0.0147229	0.00112681	5.14912e-39	0.024266	0.00206139	5.46179e-32
rs74984084	1	1308386	G	A	0.122863	0.335442	AURKAIP1	cg00813378	1	1475209	TMEM240	Both	0.0564633	0.00323464	3.1091e-68	0.029164	0.00199172	1.50153e-48	0.0564633	0.00323464	3.1091e-68
rs74984084	1	1308386	G	A	0.122863	0.335442	AURKAIP1	cg08738570	1	1475265	TMEM240	Both	0.0291886	0.00221414	1.10154e-39	0.0156271	0.00140657	1.12017e-28	0.0291886	0.00221414	1.10154e-39
rs12408051	1	1308387	G	A	0.122863	0.510608	AURKAIP1	cg13850380	1	1475143	TMEM240	Both	0.0186876	0.00145229	6.84262e-38	0.0144374	0.00112647	1.32548e-37	0.0186876	0.00145229	6.84262e-38
rs12408051	1	1308387	G	A	0.122863	0.510608	AURKAIP1	cg00813378	1	1475209	TMEM240	Both	0.0501815	0.00268963	1.10002e-77	0.0286953	0.00199069	4.18117e-47	0.0501815	0.00268963	1.10002e-77
rs12408051	1	1308387	G	A	0.122863	0.510608	AURKAIP1	cg08738570	1	1475265	TMEM240	Both	0.028313	0.00187527	1.66683e-51	0.0155202	0.00140384	2.05998e-28	0.028313	0.00187527	1.66683e-51
rs35745967	1	1309885	A	G	0.124086	0.201837	AURKAIP1	cg13850380	1	1475143	TMEM240	Both	0.0195027	0.0014376	6.355e-42	0.0144962	0.00104499	9.35099e-44	0.0195027	0.0014376	6.355e-42
rs35745967	1	1309885	A	G	0.124086	0.201837	AURKAIP1	cg00813378	1	1475209	TMEM240	Both	0.0518684	0.00266132	1.34109e-84	0.0289782	0.00183752	4.98133e-56	0.0518684	0.00266132	1.34109e-84
rs35745967	1	1309885	A	G	0.124086	0.201837	AURKAIP1	cg08738570	1	1475265	TMEM240	Both	0.0293047	0.00186	6.32296e-56	0.0152316	0.00130785	2.39613e-31	0.0293047	0.00186	6.32296e-56
rs2649593	1	1311022	C	T	0.125465	0.365954	AURKAIP1	cg13850380	1	1475143	TMEM240	Both	0.0194335	0.0014375	1.20917e-41	0.0145217	0.00104488	6.51899e-44	0.0194335	0.0014375	1.20917e-41
rs2649593	1	1311022	C	T	0.125465	0.365954	AURKAIP1	cg00813378	1	1475209	TMEM240	Both	0.0515114	0.00266095	1.73692e-83	0.0290253	0.00183726	3.20581e-56	0.0515114	0.00266095	1.73692e-83
rs2649593	1	1311022	C	T	0.125465	0.365954	AURKAIP1	cg08738570	1	1475265	TMEM240	Both	0.0288734	0.00186004	2.42228e-54	0.0152551	0.00130779	1.92811e-31	0.0288734	0.00186004	2.42228e-54
rs9730511	1	1311542	G	C	0.772102	0.247953	AURKAIP1	cg13850380	1	1475143	TMEM240	Both	-0.0150036	0.00113541	7.26665e-40	-0.012508	0.00104877	8.63124e-33	-0.0150036	0.00113541	7.26665e-40
rs9730511	1	1311542	G	C	0.772102	0.247953	AURKAIP1	cg00813378	1	1475209	TMEM240	Both	-0.0391596	0.00207696	2.70814e-79	-0.0252408	0.0018484	1.87296e-42	-0.0391596	0.00207696	2.70814e-79
rs9730511	1	1311542	G	C	0.772102	0.247953	AURKAIP1	cg08738570	1	1475265	TMEM240	Both	-0.0215548	0.00146061	2.75503e-49	-0.0126311	0.00130849	4.76482e-22	-0.0215548	0.00146061	2.75503e-49
rs34582295	1	1312811	C	T	0.767588	0.447468	AURKAIP1	cg13850380	1	1475143	TMEM240	Both	-0.0145081	0.00111555	1.14202e-38	-0.0125819	0.00105265	6.28814e-33	-0.0145081	0.00111555	1.14202e-38
rs34582295	1	1312811	C	T	0.767588	0.447468	AURKAIP1	cg00813378	1	1475209	TMEM240	Both	-0.0376242	0.00204549	1.47506e-75	-0.0252687	0.001856	3.27933e-42	-0.0376242	0.00204549	1.47506e-75
rs34582295	1	1312811	C	T	0.767588	0.447468	AURKAIP1	cg08738570	1	1475265	TMEM240	Both	-0.0212306	0.00143815	2.55928e-49	-0.0126186	0.00131379	7.63667e-22	-0.0212306	0.00143815	2.55928e-49
rs11489820	1	1313584	G	C	0.769832	0.692042	AURKAIP1	cg13850380	1	1475143	TMEM240	Both	-0.0149013	0.00113497	2.2376e-39	-0.0125575	0.00104867	4.8203e-33	-0.0149013	0.00113497	2.2376e-39
rs11489820	1	1313584	G	C	0.769832	0.692042	AURKAIP1	cg00813378	1	1475209	TMEM240	Both	-0.0388893	0.00207566	2.5234e-78	-0.0254462	0.00184749	3.68244e-43	-0.0388893	0.00207566	2.5234e-78
rs11489820	1	1313584	G	C	0.769832	0.692042	AURKAIP1	cg08738570	1	1475265	TMEM240	Both	-0.0212768	0.00145921	3.70928e-48	-0.0127536	0.00130808	1.84643e-22	-0.0212768	0.00145921	3.70928e-48
rs34429643	1	1316247	A	G	0.125014	0.201292	CCNL2	cg13850380	1	1475143	TMEM240	Both	0.0195582	0.00143895	4.46854e-42	0.0146627	0.00104908	2.15975e-44	0.0195582	0.00143895	4.46854e-42
rs34429643	1	1316247	A	G	0.125014	0.201292	CCNL2	cg00813378	1	1475209	TMEM240	Both	0.0517882	0.00266398	3.53078e-84	0.0294499	0.00184331	1.85756e-57	0.0517882	0.00266398	3.53078e-84
rs34429643	1	1316247	A	G	0.125014	0.201292	CCNL2	cg08738570	1	1475265	TMEM240	Both	0.029002	0.00186248	1.13345e-54	0.0154691	0.00131294	4.83019e-32	0.029002	0.00186248	1.13345e-54
rs12746510	1	1319123	T	C	0.123938	0.192072	CCNL2	cg13850380	1	1475143	TMEM240	Both	0.0199686	0.00144479	1.90156e-43	0.0146614	0.00108906	2.60102e-41	0.0199686	0.00144479	1.90156e-43
rs12746510	1	1319123	T	C	0.123938	0.192072	CCNL2	cg00813378	1	1475209	TMEM240	Both	0.0524963	0.0026801	1.9783e-85	0.0289031	0.0019244	5.49199e-51	0.0524963	0.0026801	1.9783e-85
rs12746510	1	1319123	T	C	0.123938	0.192072	CCNL2	cg08738570	1	1475265	TMEM240	Both	0.0294411	0.00187552	1.57218e-55	0.0152816	0.00136234	3.35718e-29	0.0294411	0.00187552	1.57218e-55
rs28876135	1	1319926	C	T	0.124671	0.565541	CCNL2	cg13850380	1	1475143	TMEM240	Both	0.0201436	0.00144474	3.48424e-44	0.0146745	0.0010568	7.72646e-44	0.0201436	0.00144474	3.48424e-44
rs28876135	1	1319926	C	T	0.124671	0.565541	CCNL2	cg00813378	1	1475209	TMEM240	Both	0.0527809	0.00267492	1.15079e-86	0.0294667	0.00185645	9.80313e-57	0.0527809	0.00267492	1.15079e-86
rs28876135	1	1319926	C	T	0.124671	0.565541	CCNL2	cg08738570	1	1475265	TMEM240	Both	0.0295931	0.00187014	2.12572e-56	0.0153732	0.00132303	3.27278e-31	0.0295931	0.00187014	2.12572e-56
rs9727393	1	1320129	C	G	0.774494	0.453309	CCNL2	cg13850380	1	1475143	TMEM240	Both	-0.0150975	0.00113228	1.4737e-40	-0.0132503	0.00105415	3.09956e-36	-0.0150975	0.00113228	1.4737e-40
rs9727393	1	1320129	C	G	0.774494	0.453309	CCNL2	cg00813378	1	1475209	TMEM240	Both	-0.0394659	0.00207354	9.06443e-81	-0.0265387	0.0018571	2.51325e-46	-0.0394659	0.00207354	9.06443e-81
rs9727393	1	1320129	C	G	0.774494	0.453309	CCNL2	cg08738570	1	1475265	TMEM240	Both	-0.021545	0.00146083	3.14693e-49	-0.0134491	0.00131708	1.76412e-24	-0.021545	0.00146083	3.14693e-49
rs12729599	1	1323078	A	G	0.772186	0.69331	CCNL2	cg13850380	1	1475143	TMEM240	Both	-0.0141345	0.0011005	9.32512e-38	-0.013316	0.00105465	1.51701e-36	-0.0141345	0.0011005	9.32512e-38
rs12729599	1	1323078	A	G	0.772186	0.69331	CCNL2	cg00813378	1	1475209	TMEM240	Both	-0.0371237	0.00202872	8.40925e-75	-0.0266344	0.00185797	1.31814e-46	-0.0371237	0.00202872	8.40925e-75
rs12729599	1	1323078	A	G	0.772186	0.69331	CCNL2	cg08738570	1	1475265	TMEM240	Both	-0.0209116	0.00142956	1.86223e-48	-0.0136116	0.00131721	4.96543e-25	-0.0209116	0.00142956	1.86223e-48
rs9726836	1	1324324	G	A	0.774555	0.693446	CCNL2	cg13850380	1	1475143	TMEM240	Both	-0.0148789	0.00111219	8.125e-41	-0.0134024	0.00105745	8.20324e-37	-0.0148789	0.00111219	8.125e-41
rs9726836	1	1324324	G	A	0.774555	0.693446	CCNL2	cg00813378	1	1475209	TMEM240	Both	-0.0386987	0.00204092	3.55726e-80	-0.0266743	0.00186384	1.85557e-46	-0.0386987	0.00204092	3.55726e-80
rs9726836	1	1324324	G	A	0.774555	0.693446	CCNL2	cg08738570	1	1475265	TMEM240	Both	-0.0213135	0.00144161	1.84214e-49	-0.0135762	0.00132151	9.29895e-25	-0.0213135	0.00144161	1.84214e-49
rs1240748	1	1325207	C	T	0.773442	0.691393	CCNL2	cg13850380	1	1475143	TMEM240	Both	-0.015011	0.00110623	6.07214e-42	-0.0134548	0.00105893	5.46834e-37	-0.015011	0.00110623	6.07214e-42
rs1240748	1	1325207	C	T	0.773442	0.691393	CCNL2	cg00813378	1	1475209	TMEM240	Both	-0.0389456	0.00202923	4.29098e-82	-0.0268768	0.00186552	4.66743e-47	-0.0389456	0.00202923	4.29098e-82
rs1240748	1	1325207	C	T	0.773442	0.691393	CCNL2	cg08738570	1	1475265	TMEM240	Both	-0.0216713	0.00143312	1.16376e-51	-0.0137004	0.00132308	3.97435e-25	-0.0216713	0.00143312	1.16376e-51
rs1240747	1	1329803	A	G	0.22126	0.286937	CCNL2	cg09668627	1	1371844	VWA1	Both	0.0279696	0.00162657	2.87112e-66	0.0487243	0.00164479	7.46418e-193	0.0279696	0.00162657	2.87112e-66
rs1240747	1	1329803	A	G	0.22126	0.286937	CCNL2	cg13850380	1	1475143	TMEM240	Both	0.0159552	0.00114636	4.91425e-44	0.0135144	0.00105707	1.99531e-37	0.0159552	0.00114636	4.91425e-44
rs1240747	1	1329803	A	G	0.22126	0.286937	CCNL2	cg00813378	1	1475209	TMEM240	Both	0.0412314	0.00209046	1.353e-86	0.0269986	0.00186197	1.21185e-47	0.0412314	0.00209046	1.353e-86
rs1240747	1	1329803	A	G	0.22126	0.286937	CCNL2	cg08738570	1	1475265	TMEM240	Both	0.0224587	0.00147121	1.29905e-52	0.0137094	0.00132121	3.17488e-25	0.0224587	0.00147121	1.29905e-52
rs1240746	1	1330726	A	G	0.218883	0.519397	CCNL2	cg12407057	1	1366206	TMEM88B	Both	0.0553249	0.00225025	1.77605e-133	0.097364	0.0024349	0	0.0553249	0.00225025	1.77605e-133
rs1240746	1	1330726	A	G	0.218883	0.519397	CCNL2	cg09668627	1	1371844	VWA1	Both	0.0279963	0.00163809	1.73786e-65	0.0488073	0.0016441	1.15107e-193	0.0279963	0.00163809	1.73786e-65
rs1240746	1	1330726	A	G	0.218883	0.519397	CCNL2	cg13850380	1	1475143	TMEM240	Both	0.0159188	0.00115573	3.6656e-43	0.013546	0.00105724	1.39381e-37	0.0159188	0.00115573	3.6656e-43
rs1240746	1	1330726	A	G	0.218883	0.519397	CCNL2	cg00813378	1	1475209	TMEM240	Both	0.0413967	0.00210134	2.15077e-86	0.0270495	0.00186229	8.4312e-48	0.0413967	0.00210134	2.15077e-86
rs1240746	1	1330726	A	G	0.218883	0.519397	CCNL2	cg08738570	1	1475265	TMEM240	Both	0.0225046	0.00147885	2.69975e-52	0.0137531	0.00132142	2.28394e-25	0.0225046	0.00147885	2.69975e-52
rs1240743	1	1333436	C	A	0.609339	1.15591	CCNL2	cg13850380	1	1475143	TMEM240	Both	0.00898644	0.000947671	2.47897e-21	0.0188866	0.00146593	5.56081e-38	0.00898644	0.000947671	2.47897e-21
rs1240743	1	1333436	C	A	0.609339	1.15591	CCNL2	cg00813378	1	1475209	TMEM240	Both	0.0276826	0.00186074	4.6338e-50	0.0363572	0.00259165	1.04172e-44	0.0276826	0.00186074	4.6338e-50
rs1240743	1	1333436	C	A	0.609339	1.15591	CCNL2	cg08738570	1	1475265	TMEM240	Both	0.0149161	0.00131935	1.23023e-29	0.0189158	0.00183351	5.91935e-25	0.0149161	0.00131935	1.23023e-29
rs35242196	1	1333598	C	A	0.121217	0.36648	CCNL2	cg13850380	1	1475143	TMEM240	Both	0.02107	0.0014687	1.12853e-46	0.0150606	0.00105361	2.37541e-46	0.02107	0.0014687	1.12853e-46
rs35242196	1	1333598	C	A	0.121217	0.36648	CCNL2	cg00813378	1	1475209	TMEM240	Both	0.0547203	0.00272418	9.6055e-90	0.030084	0.00185175	2.37362e-59	0.0547203	0.00272418	9.6055e-90
rs35242196	1	1333598	C	A	0.121217	0.36648	CCNL2	cg08738570	1	1475265	TMEM240	Both	0.0304089	0.00190132	1.41774e-57	0.015788	0.00131992	5.66501e-33	0.0304089	0.00190132	1.41774e-57
rs1240708	1	1335790	A	G	0.219589	0.793932	CCNL2	cg12407057	1	1366206	TMEM88B	Both	0.0552613	0.00224433	7.23578e-134	0.0982461	0.0024242	0	0.0552613	0.00224433	7.23578e-134
rs1240708	1	1335790	A	G	0.219589	0.793932	CCNL2	cg09668627	1	1371844	VWA1	Both	0.0277043	0.00163291	1.45994e-64	0.0493152	0.00164019	1.31613e-198	0.0277043	0.00163291	1.45994e-64
rs1240708	1	1335790	A	G	0.219589	0.793932	CCNL2	cg13850380	1	1475143	TMEM240	Both	0.0158342	0.00114852	3.06972e-43	0.0135239	0.0010589	2.36146e-37	0.0158342	0.00114852	3.06972e-43
rs1240708	1	1335790	A	G	0.219589	0.793932	CCNL2	cg00813378	1	1475209	TMEM240	Both	0.0408819	0.00209857	1.59628e-84	0.0269687	0.00186591	2.3856e-47	0.0408819	0.00209857	1.59628e-84
rs1240708	1	1335790	A	G	0.219589	0.793932	CCNL2	cg08738570	1	1475265	TMEM240	Both	0.0222383	0.00147622	2.78162e-51	0.0136429	0.00132383	6.645e-25	0.0222383	0.00147622	2.78162e-51
rs1171	1	1337334	G	T	0.121139	0.563939	MRPL20	cg13850380	1	1475143	TMEM240	Both	0.0210868	0.00147018	1.17849e-46	0.0151517	0.00105474	8.5493e-47	0.0210868	0.00147018	1.17849e-46
rs1171	1	1337334	G	T	0.121139	0.563939	MRPL20	cg00813378	1	1475209	TMEM240	Both	0.0546954	0.00272713	1.78802e-89	0.030274	0.00185346	5.6814e-60	0.0546954	0.00272713	1.78802e-89
rs1171	1	1337334	G	T	0.121139	0.563939	MRPL20	cg08738570	1	1475265	TMEM240	Both	0.03043	0.00190274	1.43568e-57	0.0159066	0.00132142	2.2572e-33	0.03043	0.00190274	1.43568e-57
rs1240709	1	1337837	A	G	0.22087	0.518429	MRPL20	cg12407057	1	1366206	TMEM88B	Both	0.0548087	0.00224748	2.36366e-131	0.0984971	0.0024195	0	0.0548087	0.00224748	2.36366e-131
rs1240709	1	1337837	A	G	0.22087	0.518429	MRPL20	cg09668627	1	1371844	VWA1	Both	0.0274942	0.00163539	1.99133e-63	0.0495298	0.00163711	4.55758e-201	0.0274942	0.00163539	1.99133e-63
rs1240709	1	1337837	A	G	0.22087	0.518429	MRPL20	cg13850380	1	1475143	TMEM240	Both	0.0159393	0.00115044	1.18858e-43	0.0136644	0.00105834	3.89407e-38	0.0159393	0.00115044	1.18858e-43
rs1240709	1	1337837	A	G	0.22087	0.518429	MRPL20	cg00813378	1	1475209	TMEM240	Both	0.0411967	0.00209964	1.02691e-85	0.0272666	0.00186416	1.89595e-48	0.0411967	0.00209964	1.02691e-85
rs1240709	1	1337837	A	G	0.22087	0.518429	MRPL20	cg08738570	1	1475265	TMEM240	Both	0.0224104	0.00147612	4.6529e-52	0.0138586	0.00132307	1.13062e-25	0.0224104	0.00147612	4.6529e-52
rs17363048	1	1338973	A	G	0.123062	0.202672	MRPL20	cg13850380	1	1475143	TMEM240	Both	0.0214445	0.00147456	6.47172e-48	0.01524	0.00105524	2.80708e-47	0.0214445	0.00147456	6.47172e-48
rs17363048	1	1338973	A	G	0.123062	0.202672	MRPL20	cg00813378	1	1475209	TMEM240	Both	0.0552185	0.00272642	3.33525e-91	0.0304287	0.00185426	1.61661e-60	0.0552185	0.00272642	3.33525e-91
rs17363048	1	1338973	A	G	0.123062	0.202672	MRPL20	cg08738570	1	1475265	TMEM240	Both	0.0304476	0.00190294	1.27157e-57	0.0159983	0.00132227	1.0674e-33	0.0304476	0.00190294	1.27157e-57
rs2275915	1	1342612	G	C	0.176863	0.224885	MRPL20	cg04865726	1	1365911	TMEM88B	Both	0.045227	0.00256583	1.53794e-69	0.0392535	0.00193604	2.13352e-91	0.045227	0.00256583	1.53794e-69
rs2275915	1	1342612	G	C	0.176863	0.224885	MRPL20	cg12407057	1	1366206	TMEM88B	Both	0.0550757	0.00279414	1.73077e-86	0.0827405	0.0028633	1.30525e-183	0.0550757	0.00279414	1.73077e-86
rs2275915	1	1342612	G	C	0.176863	0.224885	MRPL20	cg09668627	1	1371844	VWA1	Both	0.0373983	0.0019794	1.28307e-79	0.0422081	0.00181582	1.61016e-119	0.0373983	0.0019794	1.28307e-79
rs2275915	1	1342612	G	C	0.176863	0.224885	MRPL20	cg13850380	1	1475143	TMEM240	Both	0.0226695	0.00145961	2.13161e-54	0.0141774	0.00108798	8.16176e-39	0.0226695	0.00145961	2.13161e-54
rs2275915	1	1342612	G	C	0.176863	0.224885	MRPL20	cg00813378	1	1475209	TMEM240	Both	0.0573182	0.00256809	2.39394e-110	0.0283434	0.00191952	2.43276e-49	0.0573182	0.00256809	2.39394e-110
rs2275915	1	1342612	G	C	0.176863	0.224885	MRPL20	cg08738570	1	1475265	TMEM240	Both	0.0311757	0.00177068	2.1902e-69	0.0151756	0.00135761	5.21357e-29	0.0311757	0.00177068	2.1902e-69
rs2275915	1	1342612	G	C	0.176863	0.224885	MRPL20	cg01802295	1	1477194	SSU72	Eur	0.00842802	0.000922551	6.50676e-20	0.00494997	0.0006465	1.90982e-14	0.00842802	0.000922551	6.50676e-20
rs34442823	1	1342945	C	A	0.121007	0.201443	MRPL20	cg13850380	1	1475143	TMEM240	Both	0.0221642	0.00149484	9.78231e-50	0.0154711	0.00105925	2.58094e-48	0.0221642	0.00149484	9.78231e-50
rs34442823	1	1342945	C	A	0.121007	0.201443	MRPL20	cg00813378	1	1475209	TMEM240	Both	0.0572432	0.00274723	2.01333e-96	0.0309563	0.00186016	3.47218e-62	0.0572432	0.00274723	2.01333e-96
rs34442823	1	1342945	C	A	0.121007	0.201443	MRPL20	cg08738570	1	1475265	TMEM240	Both	0.0318817	0.00191868	5.29358e-62	0.016218	0.00132826	2.75123e-34	0.0318817	0.00191868	5.29358e-62
rs1240718	1	1346703	A	C	0.220239	0.520177	MRPL20	cg12407057	1	1366206	TMEM88B	Both	0.0545997	0.00225538	1.80508e-129	0.100365	0.00240083	0	0.0545997	0.00225538	1.80508e-129
rs1240718	1	1346703	A	C	0.220239	0.520177	MRPL20	cg09668627	1	1371844	VWA1	Both	0.0278115	0.00163971	1.58945e-64	0.0507009	0.00163028	2.45154e-212	0.0278115	0.00163971	1.58945e-64
rs1240718	1	1346703	A	C	0.220239	0.520177	MRPL20	cg13850380	1	1475143	TMEM240	Both	0.0161444	0.0011576	3.30749e-44	0.0139948	0.00106235	1.24831e-39	0.0161444	0.0011576	3.30749e-44
rs1240718	1	1346703	A	C	0.220239	0.520177	MRPL20	cg00813378	1	1475209	TMEM240	Both	0.0419666	0.00210257	1.2346e-88	0.0278211	0.00187112	5.2658e-50	0.0419666	0.00210257	1.2346e-88
rs1240718	1	1346703	A	C	0.220239	0.520177	MRPL20	cg08738570	1	1475265	TMEM240	Both	0.0228748	0.00147817	5.11116e-54	0.0141355	0.00132915	2.04919e-26	0.0228748	0.00147817	5.11116e-54
rs12022947	1	1361633	G	A	0.136278	0.38001	TMEM88B	cg12407057	1	1366206	TMEM88B	Both	0.064963	0.00268112	1.07965e-129	0.0978708	0.00267029	4.29947e-294	0.064963	0.00268112	1.07965e-129
rs12022947	1	1361633	G	A	0.136278	0.38001	TMEM88B	cg09668627	1	1371844	VWA1	Both	0.0439215	0.00177427	2.75867e-135	0.0532236	0.00168932	7.21737e-218	0.0439215	0.00177427	2.75867e-135
rs12022947	1	1361633	G	A	0.136278	0.38001	TMEM88B	cg13897675	1	1374310	VWA1	Eur	-0.032473	0.00278824	2.39356e-31	-0.0066577	0.00132124	4.68002e-07	-0.032473	0.00278824	2.39356e-31
rs12022947	1	1361633	G	A	0.136278	0.38001	TMEM88B	cg13850380	1	1475143	TMEM240	Both	0.0230658	0.00131661	1.0246e-68	0.0183689	0.00107568	2.21567e-65	0.0230658	0.00131661	1.0246e-68
rs12022947	1	1361633	G	A	0.136278	0.38001	TMEM88B	cg00813378	1	1475209	TMEM240	Both	0.0585129	0.00248137	6.05455e-123	0.0361334	0.00188885	1.42635e-81	0.0585129	0.00248137	6.05455e-123
rs12022947	1	1361633	G	A	0.136278	0.38001	TMEM88B	cg08738570	1	1475265	TMEM240	Both	0.0316171	0.00174527	2.38957e-73	0.0193552	0.00135506	2.76776e-46	0.0316171	0.00174527	2.38957e-73
rs12030806	1	1361641	C	T	0.233768	0.823579	TMEM88B	cg04865726	1	1365911	TMEM88B	Both	0.0566597	0.00182061	1.24223e-212	0.0613966	0.00153849	0	0.0566597	0.00182061	1.24223e-212
rs12030806	1	1361641	C	T	0.233768	0.823579	TMEM88B	cg12407057	1	1366206	TMEM88B	Both	0.0672523	0.00193752	5.48182e-264	0.111552	0.00215678	0	0.0672523	0.00193752	5.48182e-264
rs12030806	1	1361641	C	T	0.233768	0.823579	TMEM88B	cg09668627	1	1371844	VWA1	Both	0.033797	0.00146891	3.85851e-117	0.0569202	0.00154025	6.01006e-299	0.033797	0.00146891	3.85851e-117
rs12030806	1	1361641	C	T	0.233768	0.823579	TMEM88B	cg13897675	1	1374310	VWA1	Eur	-0.0228826	0.00220353	2.91711e-25	-0.00618978	0.00130761	2.20517e-06	-0.0228826	0.00220353	2.91711e-25
rs12030806	1	1361641	C	T	0.233768	0.823579	TMEM88B	cg13850380	1	1475143	TMEM240	Both	0.0194172	0.00106143	9.3445e-75	0.0167317	0.00105293	7.35833e-57	0.0194172	0.00106143	9.3445e-75
rs12030806	1	1361641	C	T	0.233768	0.823579	TMEM88B	cg00813378	1	1475209	TMEM240	Both	0.0491506	0.0019597	8.08171e-139	0.0331441	0.00184509	3.76671e-72	0.0491506	0.0019597	8.08171e-139
rs12030806	1	1361641	C	T	0.233768	0.823579	TMEM88B	cg08738570	1	1475265	TMEM240	Both	0.0268546	0.00139761	2.78895e-82	0.0169726	0.00132597	1.63715e-37	0.0268546	0.00139761	2.78895e-82
rs1781137	1	1362190	C	G	0.226709	0.536328	TMEM88B	cg12407057	1	1366206	TMEM88B	Both	0.0677985	0.00193295	1.61859e-269	0.111542	0.00214529	0	0.0677985	0.00193295	1.61859e-269
rs1781137	1	1362190	C	G	0.226709	0.536328	TMEM88B	cg09668627	1	1371844	VWA1	Both	0.0336622	0.00147058	5.79166e-116	0.0569303	0.00153404	1.84602e-301	0.0336622	0.00147058	5.79166e-116
rs1781137	1	1362190	C	G	0.226709	0.536328	TMEM88B	cg13897675	1	1374310	VWA1	Eur	-0.0225295	0.00220864	1.96978e-24	-0.00621475	0.00130491	1.91127e-06	-0.0225295	0.00220864	1.96978e-24
rs1781137	1	1362190	C	G	0.226709	0.536328	TMEM88B	cg13850380	1	1475143	TMEM240	Both	0.0191128	0.00106329	3.0478e-72	0.0165875	0.001052	5.19841e-56	0.0191128	0.00106329	3.0478e-72
rs1781137	1	1362190	C	G	0.226709	0.536328	TMEM88B	cg00813378	1	1475209	TMEM240	Both	0.0482007	0.00197335	9.10394e-132	0.0329805	0.0018425	1.18189e-71	0.0482007	0.00197335	9.10394e-132
rs1781137	1	1362190	C	G	0.226709	0.536328	TMEM88B	cg08738570	1	1475265	TMEM240	Both	0.026556	0.00140541	1.23972e-79	0.0168194	0.00132429	5.86085e-37	0.026556	0.00140541	1.23972e-79
rs1695825	1	1364349	T	C	0.233724	0.30495	TMEM88B	cg12407057	1	1366206	TMEM88B	Both	0.0692665	0.00188459	9.95693e-296	0.114691	0.0019387	0	0.0692665	0.00188459	9.95693e-296
rs1695825	1	1364349	T	C	0.233724	0.30495	TMEM88B	cg09668627	1	1371844	VWA1	Both	0.033897	0.00145937	2.41588e-119	0.0584626	0.00144694	0	0.033897	0.00145937	2.41588e-119
rs1695825	1	1364349	T	C	0.233724	0.30495	TMEM88B	cg13897675	1	1374310	VWA1	Eur	-0.0238809	0.0021947	1.41757e-27	-0.00612435	0.00127698	1.61881e-06	-0.0238809	0.0021947	1.41757e-27
rs1695825	1	1364349	T	C	0.233724	0.30495	TMEM88B	cg13850380	1	1475143	TMEM240	Both	0.0191211	0.00106266	2.18733e-72	0.0167451	0.00102847	1.33261e-59	0.0191211	0.00106266	2.18733e-72
rs1695825	1	1364349	T	C	0.233724	0.30495	TMEM88B	cg00813378	1	1475209	TMEM240	Both	0.0485298	0.00196269	5.59704e-135	0.0335907	0.00179658	5.23175e-78	0.0485298	0.00196269	5.59704e-135
rs1695825	1	1364349	T	C	0.233724	0.30495	TMEM88B	cg08738570	1	1475265	TMEM240	Both	0.0266659	0.0013937	1.33621e-81	0.0173534	0.00129409	5.3001e-41	0.0266659	0.0013937	1.33621e-81
rs1695824	1	1365570	A	C	0.239072	0.553919	TMEM88B	cg12407057	1	1366206	TMEM88B	Both	0.069437	0.0018671	9.99867e-303	0.114384	0.00192461	0	0.069437	0.0018671	9.99867e-303
rs1695824	1	1365570	A	C	0.239072	0.553919	TMEM88B	cg09668627	1	1371844	VWA1	Both	0.0343196	0.00144646	1.91557e-124	0.0582718	0.00143948	0	0.0343196	0.00144646	1.91557e-124
rs1695824	1	1365570	A	C	0.239072	0.553919	TMEM88B	cg13897675	1	1374310	VWA1	Eur	-0.0237392	0.00218766	1.96364e-27	-0.00616934	0.00127109	1.21257e-06	-0.0237392	0.00218766	1.96364e-27

## Sheet: ST6
Variance Explained (R2) per CpG-SNP pair
	Europeans			South Asians
	Cis	Longrange- Cis	Trans	Cis	Longrange- Cis	Trans
CpG-SNP pairs	6009242	379670	776582	10479482	383830	555923
Min.	0.008281	2.254e-07	5.183e-10	2.808e-12	1.328e-11	4.312e-13
1st	0.04988	0.04226	0.03839	0.04055	0.03421	0.03198
Median	0.07196	0.05291	0.0439	0.06447	0.05011	0.05151
Mean	0.1106	0.07152	0.05888	0.102	0.07334	0.07692
3rd	0.1236	0.07618	0.05575	0.1157	0.07829	0.08764
Max.	0.9747	0.8609	0.8588	0.9776	0.9167	0.9343

## Sheet: ST7 - legend
Column	Units or coding	Description
snp		SNP rsID
snp.chr		SNP chromosome
snp.pos		SNP position
A1		Reference allele
A2		Effect allele
eaf.eu		Effect allele frequency in Europeans
eaf.sa		Effect allele frequency in South Asians
cpg		CpG ID
cpg.chr		CpG chromosome
cpg.pos		CpG position
beta.blood	Methylation, on 0-1 scale (ie 0-100%)	Change in methylation per copy of effect allele (beta coefficient for association of SNP with CpG, from linear regression) in blood from combined analysis of data for Europeans and South Asians
se.blood	Methylation, on 0-1 scale (ie 0-100%)	Standard error of the beta coefficient for association of SNP with CpG (from linear regression) in blood from combined analysis of data for Europeans and South Asians
p.blood		P value for association of SNP with CpG in combined analysis of data for Europeans and South Asians
beta.CD4	Methylation, on 0-1 scale (ie 0-100%)	Change in methylation per copy of effect allele (beta coefficient for association of SNP with CpG, from linear regression) in CD4+ lymphocytes
se.CD4	Methylation, on 0-1 scale (ie 0-100%)	Standard error of the beta coefficient for association of SNP with CpG (from linear regression) in CD4+ lymphocytes
p.CD4		P value for association of SNP with CpG in CD4+ lymphocytes
beta.CD8	Methylation, on 0-1 scale (ie 0-100%)	Change in methylation per copy of effect allele (beta coefficient for association of SNP with CpG, from linear regression) in CD8+ lymphocytes
se.CD8	Methylation, on 0-1 scale (ie 0-100%)	Standard error of the beta coefficient for association of SNP with CpG (from linear regression) in CD8+ lymphocytes
p.CD8		P value for association of SNP with CpG in CD8+ lymphocytes
beta.NEUT	Methylation, on 0-1 scale (ie 0-100%)	Change in methylation per copy of effect allele (beta coefficient for association of SNP with CpG, from linear regression) in neutrophils
se.NEUT	Methylation, on 0-1 scale (ie 0-100%)	Standard error of the beta coefficient for association of SNP with CpG (from linear regression) in neutrophils
p.NEUT		P value for association of SNP with CpG in neutrophils
beta.MONO	Methylation, on 0-1 scale (ie 0-100%)	Change in methylation per copy of effect allele (beta coefficient for association of SNP with CpG, from linear regression) in monocytes
se.MONO	Methylation, on 0-1 scale (ie 0-100%)	Standard error of the beta coefficient for association of SNP with CpG (from linear regression) in monocytes
p.MONO		P value for association of SNP with CpG in monocytes
beta.VA	Methylation, on 0-1 scale (ie 0-100%)	Change in methylation per copy of effect allele (beta coefficient for association of SNP with CpG, from linear regression) in isolated visceral adipocytes
se.VA	Methylation, on 0-1 scale (ie 0-100%)	Standard error of the beta coefficient for association of SNP with CpG (from linear regression) in isolated visceral adipocytes
p.VA		P value for association of SNP with CpG in isolated visceral adipocytes
beta.SA	Methylation, on 0-1 scale (ie 0-100%)	Change in methylation per copy of effect allele (beta coefficient for association of SNP with CpG, from linear regression) in isolated subcutaneous adipocytes
se.SA	Methylation, on 0-1 scale (ie 0-100%)	Standard error of the beta coefficient for association of SNP with CpG (from linear regression) in isolated subcutaneous adipocytes
p.SA		P value for association of SNP with CpG in isolated subcutaneous adipocytes
beta.SATissue	Methylation, on 0-1 scale (ie 0-100%)	Change in methylation per copy of effect allele (beta coefficient for association of SNP with CpG, from linear regression) in subcutaneous adipose tissue
se.SATissue	Methylation, on 0-1 scale (ie 0-100%)	Standard error of the beta coefficient for association of SNP with CpG (from linear regression) in subcutaneous adipose tissue
p.SATissue		P value for association of SNP with CpG in subcutaneous adipose tissue

## Sheet: ST7 - demo
snp	snp.chr	snp.pos	A1	A2	eaf.eu	eaf.sa	cpg	cpg.chr	cpg.pos	beta.blood	se.blood	p.blood	beta.CD4	se.CD4	p.CD4	beta.CD8	se.CD8	p.CD8	beta.NEUT	se.NEUT	p.NEUT	beta.MONO	se.MONO	p.MONO	beta.VA	se.VA	p.VA	beta.SA	se.SA	p.SA	beta.SATissue	se.SATissue	p.SATissue
rs10000003	4	57561647	A	G	0.695573	0.751204	cg00019495	4	57547525	-0.0503157	0.00166351	5.76038e-201	NA	NA	NA	NA	NA	NA	NA	NA	NA	NA	NA	NA	NA	NA	NA	NA	NA	NA	0.00279752	0.00176989	0.113966
rs10000003	4	57561647	A	G	0.695573	0.751204	cg00493422	4	57547872	-0.0307104	0.00109541	5.98996e-173	-0.0144745	0.0121327	0.238385	-0.0292885	0.0186263	0.122036	-0.0120434	0.00801686	0.139197	-0.0165273	0.0153004	0.285139	-0.0221529	0.011518	0.0619565	-0.0149128	0.00984101	0.137954	-0.00106923	0.00230761	0.643116
rs10000003	4	57561647	A	G	0.695573	0.751204	cg06771126	4	57547699	-0.0480085	0.00164876	2.12796e-186	-0.00707104	0.00778636	0.36808	-0.0124779	0.0133523	0.354446	-0.0154649	0.022012	0.485521	-0.000291665	0.0219434	0.989447	-0.0322149	0.0138877	0.0258292	-0.00798223	0.00792382	0.320128	0.00174034	0.00197181	0.377447
rs10000003	4	57561647	A	G	0.695573	0.751204	cg16975863	4	57548093	-0.0233043	0.00106971	3.18274e-105	-0.0138158	0.00820855	0.0984698	-0.00256331	0.00864278	0.767988	-0.0179423	0.0136927	0.195945	0.00117578	0.0125793	0.925897	-0.0222426	0.00847705	0.0124485	-0.00943981	0.00682804	0.174888	-0.00073923	0.00145163	0.610582
rs10000003	4	57561647	A	G	0.695573	0.751204	cg25456368	4	57547347	-0.0523619	0.00180052	6.14191e-186	-0.030632	0.0184616	0.103208	-0.0331175	0.0204057	0.110765	-0.013855	0.0258836	0.594783	-0.00560304	0.0251242	0.824416	-0.0116475	0.0160939	0.473667	-0.0101852	0.00906143	0.268059	0.00349255	0.0022542	0.121296
rs10000006	4	108826383	T	C	0.0330471	0.0307575	cg12168535	4	108931059	-0.0213018	0.00151677	8.35933e-45	-0.000902259	0.00389388	0.817689	0.00287451	0.00484742	0.555803	0.00323738	0.00386024	0.405581	-0.010425	0.00400309	0.0120329	-0.14263	0.0494249	0.00640345	-0.149757	0.0479991	0.00344496	-0.0699071	0.00700921	1.98883e-23
rs10000010	4	21618674	T	C	0.506817	0.783123	cg11612852	4	21699745	0.0199947	0.00157652	7.36796e-37	-0.00385795	0.011843	0.74594	0.0313186	0.0118665	0.0109941	0.00975287	0.0153867	0.52901	0.00894699	0.0142291	0.532298	-0.0247242	0.0186144	0.192024	0.000670172	0.0170589	0.968868	0.0052307	0.00279406	0.0611958
rs10000010	4	21618674	T	C	0.506817	0.783123	cg26748440	4	21699512	0.0168116	0.00139622	2.1702e-33	0.0147731	0.0105789	0.168619	0.0300263	0.0190221	0.120636	0.0207704	0.0140477	0.145408	0.0186277	0.0146163	0.208283	-0.0270343	0.0182089	0.145879	0.00359274	0.0225012	0.873987	0.00644799	0.00208045	0.00193957
rs10000012	4	1357325	C	G	0.131887	0.0720114	cg07745915	4	1244504	-0.0172923	0.000835278	3.29075e-95	-0.0317545	0.00805024	0.00024498	-0.0325379	0.0108611	0.00421785	-0.00948217	0.00510748	0.0691593	-0.00739442	0.00711728	0.303734	-0.0333273	0.0305845	0.282717	-0.00311972	0.022206	0.889015	-0.0158446	0.00424928	0.000192413
rs10000012	4	1357325	C	G	0.131887	0.0720114	cg07757535	4	1339547	0.0473392	0.0018095	7.29759e-151	0.0429946	0.00929102	2.57258e-05	0.0233617	0.0104688	0.0300662	0.0176341	0.0142762	0.222411	0.0112118	0.0132299	0.400697	-0.00234714	0.00968738	0.80986	0.00888544	0.00846495	0.300498	0.0157539	0.00252993	4.75468e-10
rs10000012	4	1357325	C	G	0.131887	0.0720114	cg15586393	4	1244086	-0.033844	0.0017718	2.45482e-81	-0.0543112	0.014647	0.000515936	-0.0559901	0.0206578	0.00913266	-0.0178805	0.0199235	0.373692	-0.0118387	0.0224577	0.600373	-0.0243668	0.0319971	0.451041	0.0125459	0.0247744	0.615499	-0.0285004	0.00506472	1.83122e-08
rs10000012	4	1357325	C	G	0.131887	0.0720114	cg16399632	4	1244006	-0.0274256	0.00247981	1.9707e-28	-0.0238318	0.0223561	0.291439	-0.0398713	0.0313889	0.209764	-0.00429123	0.0220599	0.846537	0.00176155	0.0186226	0.92501	0.00669698	0.0416091	0.872985	-0.00297497	0.0436136	0.945975	-0.0516778	0.00828471	4.43941e-10
rs10000012	4	1357325	C	G	0.131887	0.0720114	cg19621877	4	1393418	-0.0473823	0.00218772	5.07797e-104	-0.0495515	0.0193519	0.0134543	-0.0634466	0.0173768	0.000614982	-0.0359651	0.0163489	0.0323743	-0.0341013	0.01782	0.0612855	-0.0593188	0.0397889	0.144259	0.0287837	0.0319019	0.372603	-0.0632972	0.00709172	4.4364e-19
rs10000012	4	1357325	C	G	0.131887	0.0720114	cg19622569	4	1368560	0.0137173	0.000684157	2.02124e-89	0.019114	0.00748949	0.0137459	0.0497837	0.0144113	0.00111859	0.00981087	0.00513488	0.0616817	0.0114391	0.00501517	0.0267644	0.0260258	0.0111159	0.0245614	0.0135026	0.0118957	0.263451	0.00820903	0.00179044	4.54143e-06
rs10000012	4	1357325	C	G	0.131887	0.0720114	cg21593149	4	1300163	-0.0291993	0.00176677	2.34821e-61	-0.0215542	0.030703	0.485856	-0.0222081	0.0250542	0.379561	-0.0135564	0.0170741	0.43089	-0.00148847	0.00510122	0.771633	0.0172016	0.0104889	0.109263	0.00167566	0.0103439	0.872167	-0.0133084	0.002446	5.30154e-08
rs10000012	4	1357325	C	G	0.131887	0.0720114	cg24560729	4	1342394	-0.029669	0.00132954	2.6341e-110	NA	NA	NA	NA	NA	NA	NA	NA	NA	NA	NA	NA	NA	NA	NA	NA	NA	NA	-0.0375942	0.00386969	2.60182e-22
rs10000012	4	1357325	C	G	0.131887	0.0720114	cg25034424	4	1513089	-0.0311451	0.00331803	6.19616e-21	-0.0190762	0.0194346	0.33095	0.00111797	0.0158035	0.94388	-0.0225751	0.0232947	0.337065	-0.0143483	0.0244448	0.559816	0.013154	0.0246114	0.596132	0.0225527	0.0261753	0.39431	-0.0383861	0.0110876	0.000536053
rs10000012	4	1357325	C	G	0.131887	0.0720114	cg26479374	4	1243980	-0.03212	0.00237761	1.37717e-41	-0.0258894	0.0255205	0.315153	-0.0482856	0.0367702	0.195003	-0.0166706	0.0207083	0.424544	-0.00572293	0.0184368	0.757516	0.0084758	0.0452587	0.852442	0.00523618	0.0497999	0.916814	-0.0622415	0.00905621	6.29565e-12
rs1000002	3	183635768	C	T	0.49494	0.427192	cg01324343	3	183735012	0.192025	0.00243006	0	NA	NA	NA	NA	NA	NA	NA	NA	NA	NA	NA	NA	NA	NA	NA	NA	NA	NA	0.0292505	0.00445603	5.22984e-11
rs1000002	3	183635768	C	T	0.49494	0.427192	cg05044414	3	183734942	0.0412003	0.000655746	0	NA	NA	NA	NA	NA	NA	NA	NA	NA	NA	NA	NA	NA	NA	NA	NA	NA	NA	0.00994499	0.00206373	1.44326e-06
rs1000002	3	183635768	C	T	0.49494	0.427192	cg18489755	3	183533873	0.0129775	0.000975122	2.06367e-40	NA	NA	NA	NA	NA	NA	NA	NA	NA	NA	NA	NA	NA	NA	NA	NA	NA	NA	-0.000944296	0.00149618	0.527951
rs1000003	3	98342907	A	G	0.148689	0.210368	cg02466830	3	98376390	-0.0753031	0.0017896	0	NA	NA	NA	NA	NA	NA	NA	NA	NA	NA	NA	NA	NA	NA	NA	NA	NA	NA	-0.0241618	0.00255483	3.15898e-21
rs1000003	3	98342907	A	G	0.148689	0.210368	cg02635592	3	98376574	-0.0511259	0.00116993	0	NA	NA	NA	NA	NA	NA	NA	NA	NA	NA	NA	NA	NA	NA	NA	NA	NA	NA	-0.0463412	0.00382886	1.01641e-33
rs10000032	4	22588961	C	T	0.0331818	0.0604017	cg14742148	4	22518047	-0.0113869	0.000996394	3.0277e-30	-0.00919785	0.0109194	0.403531	0.0208269	0.0185638	0.267154	-0.00321745	0.00309671	0.303711	-0.0019019	0.00307074	0.538436	-0.00812991	0.00522159	0.127766	-0.00596645	0.00478014	0.219603	-0.000276052	0.00178985	0.877427
rs10000034	4	8174883	T	G	0.0906132	0.0209168	cg07816074	4	8201560	0.0313681	0.00284133	2.45278e-28	0.0468645	0.0175371	0.0100896	0.0336613	0.0252286	0.188049	0.0228431	0.0101357	0.0285398	0.0211004	0.00971029	0.0344502	0.00533845	0.0348767	0.879156	0.0484626	0.0372616	0.201227	0.00539055	0.00280041	0.0542403
rs10000034	4	8174883	T	G	0.0906132	0.0209168	cg09333785	4	8202491	0.0481576	0.00293688	1.99179e-60	0.078397	0.021368	0.00058234	0.0089553	0.0271376	0.742755	0.0753846	0.0149854	6.42975e-06	0.0312515	0.00735692	9.1597e-05	0.0789671	0.0727984	0.284873	0.0854425	0.0438134	0.0585645	0.030453	0.00644345	2.28769e-06
rs1000005	21	34433051	G	C	0.605436	0.60869	cg00274965	21	34405681	-0.141781	0.00272097	0	-0.0993677	0.0238178	0.000117494	-0.0923775	0.0234362	0.000247245	-0.135652	0.028045	1.25712e-05	-0.13118	0.027823	1.91122e-05	-0.0583805	0.0101963	1.35442e-06	-0.0555408	0.0130201	0.000127368	-0.00350522	0.00281301	0.212738
rs1000005	21	34433051	G	C	0.605436	0.60869	cg02139827	21	34404457	-0.0108193	0.000611528	4.80707e-70	0.00183263	0.00483759	0.706385	-0.00131837	0.00695401	0.850387	-0.0131308	0.00660035	0.0520315	-0.00645176	0.00679947	0.347165	0.00630568	0.0110383	0.571192	0.0148493	0.0114953	0.204239	-0.000314524	0.00168689	0.85209
rs1000005	21	34433051	G	C	0.605436	0.60869	cg03534481	21	34439545	0.0287614	0.000650193	0	0.0118809	0.00425453	0.00734468	0.0181872	0.00462713	0.000256156	0.0360331	0.00752237	1.47666e-05	0.033448	0.00664575	6.37555e-06	-0.00874771	0.0071225	0.226932	-0.00849147	0.00698264	0.231454	-0.000913513	0.000973789	0.348192
rs1000005	21	34433051	G	C	0.605436	0.60869	cg04236639	21	34402565	-0.00917034	0.00057673	6.27798e-57	-0.000137018	0.00607211	0.982085	0.00046201	0.00790122	0.9536	-0.00428405	0.00662628	0.520839	-0.00978008	0.00602056	0.110446	-0.00263382	0.00714439	0.714431	0.00183962	0.0113413	0.872003	-0.00338595	0.00172179	0.0492374
rs1000005	21	34433051	G	C	0.605436	0.60869	cg04351905	21	34441330	0.00938393	0.000694287	1.25944e-41	0.0253337	0.0103911	0.0182919	0.00847527	0.0169551	0.619319	0.0157222	0.00639796	0.0174359	0.0179614	0.00567189	0.00260248	0.0368245	0.00794306	4.10961e-05	0.0142651	0.0122068	0.249837	0.00311115	0.00151387	0.0398694
rs1000005	21	34433051	G	C	0.605436	0.60869	cg04836472	21	34405997	-0.0573633	0.00114719	0	-0.0496374	0.0118063	0.000105697	-0.0413909	0.0125578	0.00178923	-0.0500785	0.0094179	2.35129e-06	-0.0460138	0.0095691	1.38596e-05	-0.0289229	0.00882443	0.00224243	-0.0307381	0.00812826	0.000536677	-0.00311978	0.00217696	0.151831
rs1000005	21	34433051	G	C	0.605436	0.60869	cg05442477	21	34444584	-0.0369576	0.00106451	4.24048e-264	-0.0163823	0.0141003	0.25071	-0.013408	0.0154813	0.390503	-0.0144446	0.0136358	0.294446	-0.00684056	0.0137019	0.619757	-0.0127937	0.0102369	0.219029	0.0130845	0.0101548	0.205361	-0.00354658	0.00182897	0.0524873
rs1000005	21	34433051	G	C	0.605436	0.60869	cg10915739	21	34405733	-0.0801156	0.00160517	0	-0.0705419	0.0160408	5.57679e-05	-0.0694508	0.0162987	8.76964e-05	-0.0769196	0.0158116	1.14221e-05	-0.0761418	0.0156882	1.18764e-05	-0.0169713	0.00509992	0.00195219	-0.0197663	0.00642274	0.00386111	-0.00216495	0.00147305	0.141643
rs1000005	21	34433051	G	C	0.605436	0.60869	cg14730102	21	34401634	-0.0117825	0.000597714	1.67888e-86	-0.0180762	0.0052262	0.00110437	-0.0205218	0.008118	0.0146132	-0.0062031	0.00547205	0.262265	-0.00718154	0.00435029	0.104922	-0.00576784	0.00377965	0.135285	-0.00611254	0.00354496	0.0927828	-0.000336444	0.000703266	0.632365
rs1000005	21	34433051	G	C	0.605436	0.60869	cg16403860	21	34394412	-0.0171407	0.000864585	1.79825e-87	-0.0153047	0.00568817	0.00961813	-0.0120152	0.00715645	0.0992824	-0.00705684	0.00911506	0.44239	-0.00389334	0.00946858	0.682659	0.00542659	0.0122305	0.65978	-0.000939765	0.00966635	0.923062	-0.000581805	0.00158023	0.71274
rs1000005	21	34433051	G	C	0.605436	0.60869	cg18374181	21	34401798	-0.0227485	0.000651776	6.85377e-267	-0.0248165	0.00585357	9.41531e-05	-0.0139025	0.0100196	0.171312	-0.0169003	0.0043531	0.00029856	-0.0169001	0.00418887	0.000183564	0.000816858	0.00327357	0.804294	-0.0053572	0.00413177	0.202592	-0.000857458	0.000612725	0.161688
rs1000005	21	34433051	G	C	0.605436	0.60869	cg27237300	21	34442292	0.00557484	0.000421979	7.56547e-40	0.0141676	0.00601644	0.022419	0.0296623	0.00975878	0.00373278	-0.00099676	0.00088861	0.267241	-0.000669834	0.00093232	0.475753	0.00174609	0.00254772	0.49728	0.00397814	0.00225619	0.0859049	0.000275193	0.000362552	0.447826
rs1000005	21	34433051	G	C	0.605436	0.60869	cg27254482	21	34398085	0.00734556	0.000549342	8.86742e-41	0.00373694	0.00586154	0.526628	0.00754188	0.00931231	0.421771	0.00527624	0.0032155	0.106976	0.0101492	0.00351282	0.00565775	0.00940856	0.00639431	0.149417	0.0117533	0.00672717	0.0886927	-0.00020904	0.000483839	0.665709
rs10000060	4	85541398	T	C	0.402295	0.504962	cg04673465	4	85570164	-0.0172005	0.000934888	1.35088e-75	-0.018225	0.00916453	0.052119	-0.00717096	0.0137416	0.604039	-0.0340307	0.00945984	0.000725533	-0.0139799	0.00750818	0.0683768	0.00766922	0.0118244	0.520503	0.00326447	0.0157064	0.836461	-0.0042336	0.0020197	0.036069
rs10000060	4	85541398	T	C	0.402295	0.504962	cg05890019	4	85886830	0.00662512	0.000465257	5.19353e-46	0.00852105	0.00727965	0.247228	0.0219222	0.0147233	0.142661	0.00661414	0.00243071	0.00887889	0.00727044	0.0029248	0.0162448	-0.000490817	0.00207733	0.81449	0.00358784	0.0025142	0.161736	-1.08325e-05	0.000601848	0.98564
rs10000060	4	85541398	T	C	0.402295	0.504962	cg27006169	4	85612912	0.0126015	0.000594073	7.39416e-100	0.0337076	0.0102923	0.00190246	0.00975318	0.00927767	0.298098	0.00876439	0.00397756	0.0321044	0.0359541	0.00651029	1.13557e-06	0.00134401	0.00770173	0.862393	0.00609634	0.00478323	0.210217	0.00106111	0.00130703	0.416878
rs10000064	4	127809621	C	T	0.583045	0.571557	cg25600256	4	127837396	-0.0155122	0.00126602	1.62423e-34	-0.0179899	0.00684278	0.0112883	-0.014855	0.00849053	0.0862038	-0.017479	0.0148456	0.244505	-0.0282417	0.0169995	0.102783	-0.0172096	0.00744481	0.0263158	-0.0128613	0.00990404	0.20191	-0.00164011	0.00170087	0.334907
rs10000067	4	100296476	T	C	0.192144	0.239668	cg15395354	4	100242862	0.0142211	0.00105408	1.75738e-41	NA	NA	NA	NA	NA	NA	NA	NA	NA	NA	NA	NA	NA	NA	NA	NA	NA	NA	0.00357999	0.00198983	0.0719954
rs10000067	4	100296476	T	C	0.192144	0.239668	cg15785860	4	100274660	0.00918533	0.000561838	4.44196e-60	0.0142996	0.00875131	0.108419	0.00668668	0.0151652	0.661133	0.0205476	0.00559808	0.000579526	0.00452987	0.00456981	0.326239	-0.0107397	0.0164048	0.516626	0.00406241	0.0166822	0.808915	0.000828545	0.00262889	0.752633
rs10000067	4	100296476	T	C	0.192144	0.239668	cg16001323	4	100228660	0.0113241	0.000808329	1.3672e-44	0.0314779	0.0180079	0.0864822	0.00760312	0.0247175	0.759639	0.00754359	0.00744456	0.315699	0.0164906	0.00809501	0.0468427	0.00597853	0.00979855	0.545398	-0.00453229	0.00992704	0.650586	-0.0014096	0.00205045	0.491795
rs10000067	4	100296476	T	C	0.192144	0.239668	cg24467535	4	100244604	-0.00608531	0.000506699	3.15974e-33	-0.0166343	0.00554082	0.00414428	-0.00761489	0.00772911	0.329166	-0.00696976	0.00485992	0.157638	-0.00693136	0.00490414	0.163743	-0.0245332	0.0162768	0.140015	-0.00963229	0.0228615	0.675886	-0.0122455	0.00435533	0.00492924
rs10000074	4	40002696	C	T	0.21567	0.253585	cg17542806	4	39900602	-0.0237707	0.0012612	3.07008e-79	-0.0250678	0.0117432	0.0376153	-0.0241002	0.00927003	0.0121709	-0.0350397	0.00916653	0.00036063	-0.0133677	0.00502907	0.0104698	-0.00806639	0.00339511	0.0226524	0.000196262	0.00351942	0.955821	-0.00153335	0.00165786	0.355019
rs10000078	4	81654981	A	G	0.211906	0.398179	cg01285706	4	81953041	-0.0103268	0.000638826	8.86946e-59	-0.00764669	0.00460204	0.102731	-0.00439046	0.00906024	0.630045	-0.00712307	0.00615999	0.252928	-0.00701784	0.00572574	0.225954	-0.0130367	0.00799532	0.11125	0.00190535	0.00706614	0.788893	0.00200969	0.0020799	0.333923
rs10000078	4	81654981	A	G	0.211906	0.398179	cg05069909	4	81953202	-0.0144355	0.000655065	1.28051e-107	-0.0128161	0.00506347	0.0144975	-0.00865233	0.00690128	0.215658	-0.00752624	0.00612842	0.225052	-0.00657004	0.00595052	0.274726	-0.00636138	0.00764653	0.410645	0.00528879	0.00673255	0.437	-0.00090392	0.00160541	0.573403
rs10000078	4	81654981	A	G	0.211906	0.398179	cg23548438	4	81257828	-0.0241114	0.00110593	2.22874e-105	-0.0151323	0.0122223	0.221352	0.00532167	0.0133762	0.692404	-0.0129126	0.0114558	0.264947	-0.0169072	0.0119545	0.163352	-0.0270897	0.0139851	0.0602015	-0.0349521	0.0134195	0.0130562	-0.0206815	0.00318379	8.25497e-11
rs10000099	4	175794514	C	G	0.303463	0.26081	cg15442888	4	175789139	-0.00947756	0.000544476	7.3307e-68	-0.0114211	0.0109422	0.301514	0.0078512	0.0208312	0.707814	-0.00178257	0.00554128	0.749002	-0.00959245	0.00526004	0.0740679	-0.0102657	0.00965618	0.294434	-0.00504703	0.00600789	0.406125	-0.00184159	0.00143371	0.19897
rs1000010	3	11604119	A	G	0.360586	0.439592	cg16028117	3	11348436	-0.0485433	0.00262585	2.64285e-76	0.00247966	0.00807689	0.760827	-0.00904776	0.00597016	0.138144	-0.0874804	0.0229753	0.000391174	-0.099316	0.0277042	0.000888568	-0.0263585	0.0183331	0.159385	-0.0205483	0.0139266	0.148545	-0.00770216	0.00340814	0.0238255
rs1000010	3	11604119	A	G	0.360586	0.439592	cg21415385	3	11604056	0.0189754	0.000446523	0	1.56148e-05	0.00389049	0.996813	0.00414476	0.00647226	0.524788	0.0256992	0.00327908	2.61134e-10	0.0117676	0.00352135	0.00156415	0.00176401	0.00904527	0.846416	-0.00588119	0.00674481	0.388707	0.000721975	0.00135488	0.594123
rs1000010	3	11604119	A	G	0.360586	0.439592	cg24705426	3	11550659	-0.0068129	0.000426422	1.85167e-57	0.00362327	0.00268539	0.183216	0.00810236	0.00358591	0.0281546	-0.0023042	0.00390699	0.557954	-0.00501214	0.0050468	0.325334	-0.00811413	0.0109449	0.463031	0.00458878	0.0158037	0.773118	0.0003964	0.00321968	0.902014
rs10000100	4	19510493	G	A	0.0628016	0.0141793	cg12253071	4	19740944	-0.0654127	0.00384396	6.14262e-65	-0.0670601	0.0291466	0.0255266	-0.0624674	0.0330697	0.0645899	-0.069613	0.0309977	0.0290819	-0.0778624	0.0328152	0.0214642	-0.0509598	0.0291622	0.0886351	0.00435939	0.0254043	0.864662	-0.0231563	0.00516495	7.34805e-06
rs10000102	4	92588960	G	C	0.172426	0.310877	cg26305683	4	92522792	0.0110422	0.00109903	9.45479e-24	0.02006	0.0149238	0.184843	0.048867	0.0155082	0.0027221	0.0108482	0.0144814	0.45723	0.0175036	0.0156408	0.268342	0.00952737	0.0151313	0.532694	0.0141523	0.0121303	0.250603	0.0118623	0.00244288	1.19849e-06
rs10000104	4	10191766	G	A	0.692586	0.678438	cg00398500	4	10041776	-0.0129109	0.000596675	7.8692e-104	NA	NA	NA	NA	NA	NA	NA	NA	NA	NA	NA	NA	NA	NA	NA	NA	NA	NA	-0.00163245	0.00106906	0.126764
rs10000104	4	10191766	G	A	0.692586	0.678438	cg05083128	4	10077759	-0.0112133	0.000841298	1.57883e-40	-0.00360555	0.0072568	0.621429	-0.00155901	0.0094519	0.869642	-0.00707396	0.0103813	0.498694	-0.00214319	0.0113735	0.851283	0.00115807	0.00602546	0.848612	-0.00272228	0.00594985	0.64989	-7.31211e-05	0.000743808	0.921689
rs10000104	4	10191766	G	A	0.692586	0.678438	cg06165179	7	39990544	-0.0045122	0.000241679	8.65262e-78	-0.000827232	0.00458691	0.857596	0.00292455	0.00450972	0.519572	0.00273944	0.00514899	0.597012	-0.00624087	0.00526889	0.241716	0.00157224	0.00457176	0.732816	-0.0101362	0.00576776	0.0869063	-0.000135531	0.000473268	0.774593
rs10000104	4	10191766	G	A	0.692586	0.678438	cg08250081	4	10125330	0.0105745	0.000650485	2.01517e-59	0.00629811	0.0160523	0.696435	0.00244435	0.0184678	0.895222	0.00807731	0.00776507	0.303148	0.0179521	0.00731866	0.0176293	-0.0180216	0.016936	0.293998	-0.0245697	0.0140727	0.088907	-0.00177366	0.00163508	0.278032
rs10000104	4	10191766	G	A	0.692586	0.678438	cg14348967	4	10160060	0.0373741	0.00117076	1.28869e-223	0.0471927	0.0150879	0.00290832	0.0581844	0.023966	0.0187596	0.0562537	0.0134376	0.000112123	0.0522959	0.0140102	0.00047781	0.0189018	0.00842562	0.0307819	0.0340001	0.0115294	0.00542931	0.00464138	0.00198084	0.0191223
rs10000104	4	10191766	G	A	0.692586	0.678438	cg15489693	4	10498037	0.00769927	0.000660549	2.14227e-31	NA	NA	NA	NA	NA	NA	NA	NA	NA	NA	NA	NA	NA	NA	NA	NA	NA	NA	0.00166651	0.00169917	0.3267
rs10000104	4	10191766	G	A	0.692586	0.678438	cg15882809	6	26285828	-0.00444814	0.000133767	1.85089e-242	NA	NA	NA	NA	NA	NA	NA	NA	NA	NA	NA	NA	NA	NA	NA	NA	NA	NA	-0.00169166	0.000545428	0.00192519
rs10000104	4	10191766	G	A	0.692586	0.678438	cg19272468	4	10405694	0.0128701	0.00105384	2.66361e-34	NA	NA	NA	NA	NA	NA	NA	NA	NA	NA	NA	NA	NA	NA	NA	NA	NA	NA	0.000382806	0.00138113	0.78165
rs10000104	4	10191766	G	A	0.692586	0.678438	cg23109323	4	10052335	-0.0409362	0.0011117	7.86179e-297	-0.0343792	0.0109703	0.00285916	-0.0440561	0.0112737	0.000275348	-0.0693974	0.0184296	0.000431287	-0.0735139	0.0173748	9.68135e-05	-0.0521586	0.011381	4.83973e-05	-0.0546348	0.0184293	0.0052117	-0.00295929	0.00221248	0.181046
rs10000104	4	10191766	G	A	0.692586	0.678438	cg23642392	4	10042449	-0.0169784	0.00101253	4.1573e-63	-0.0107054	0.0176322	0.546444	-0.0109078	0.0234135	0.643287	0.0117421	0.0177213	0.510574	0.0151689	0.0183158	0.411423	-0.0378752	0.0154344	0.0188256	-0.0101428	0.0125205	0.42293	-0.00204952	0.00149083	0.169207
rs10000104	4	10191766	G	A	0.692586	0.678438	cg26043149	18	55253948	-0.0311268	0.000532531	0	-0.064255	0.0111852	5.13877e-07	-0.0639292	0.0119167	1.98938e-06	-0.0784861	0.0127837	1.23907e-07	-0.0783744	0.0129888	1.81444e-07	-0.0668202	0.0138677	2.3374e-05	-0.0794451	0.0135912	9.2802e-07	-0.00577278	0.00275851	0.0363742
rs10000116	4	130999283	T	C	0.420128	0.35016	cg22117498	4	130995543	0.0113485	0.000664918	2.58721e-65	0.00616151	0.006797	0.368932	-0.000517747	0.00920132	0.955348	0.00446321	0.00584775	0.44884	0.0113107	0.00698377	0.111494	0.00832852	0.00715519	0.251687	0.0172144	0.0055613	0.00368071	0.0019957	0.00146213	0.172278
rs1000012	9	135703041	A	C	0.213471	0.187692	cg14011841	9	135733616	-0.028462	0.000557105	0	NA	NA	NA	NA	NA	NA	NA	NA	NA	NA	NA	NA	NA	NA	NA	NA	NA	NA	-0.00951411	0.00147832	1.22879e-10
rs1000012	9	135703041	A	C	0.213471	0.187692	cg14075203	9	135677835	-0.0101639	0.00074676	3.46025e-42	-0.00362504	0.00568402	0.526483	-0.00217537	0.00551386	0.694836	-0.015674	0.00650703	0.0196567	-0.0131401	0.00684176	0.0603856	-0.0180663	0.0221449	0.419687	-0.024077	0.00991595	0.0200218	-0.00341972	0.00209812	0.103123
rs1000013	7	40590569	C	T	0.0849313	0.0786491	cg10504632	7	40591610	0.0128695	0.000573679	1.86415e-111	NA	NA	NA	NA	NA	NA	NA	NA	NA	NA	NA	NA	NA	NA	NA	NA	NA	NA	0.031238	0.00573895	5.23464e-08
rs1000013	7	40590569	C	T	0.0849313	0.0786491	cg10515180	7	40583939	-0.0589428	0.00115888	0	-0.00241215	0.00819846	0.769784	-0.0288221	0.0118705	0.0187474	-0.0967095	0.0143934	1.51278e-08	-0.0481473	0.00821566	3.39067e-07	-0.062569	0.0339424	0.0730822	-0.00450011	0.025052	0.858397	-0.00420999	0.00445282	0.344422
rs10000130	4	76939335	T	C	0.564127	0.526774	cg00809888	4	76862425	0.00578562	0.000198154	2.08335e-187	0.013763	0.00339717	0.000173888	0.0295858	0.00462764	4.94114e-08	0.00280597	0.00192254	0.150558	0.00305027	0.00218948	0.169619	0.0174896	0.00780606	0.0309819	0.00823539	0.00517695	0.119945	0.00197151	0.000657012	0.00269345
rs10000130	4	76939335	T	C	0.564127	0.526774	cg03493768	4	76996690	0.0306718	0.000602387	0	-0.00431198	0.00733087	0.558997	-0.0112017	0.00995034	0.265538	0.0436833	0.0139505	0.0028799	0.044997	0.0132505	0.00133259	0.0127961	0.0104133	0.226697	0.00108898	0.00890468	0.903311	0.000377015	0.00101318	0.70981
rs10000130	4	76939335	T	C	0.564127	0.526774	cg05110901	4	76931566	-0.00425365	0.000305643	4.99296e-44	-0.00832425	0.00422208	0.0540918	-0.0138654	0.0062462	0.0309033	-0.00254063	0.00361022	0.4848	0.000159636	0.00386564	0.967221	-0.000604636	0.00468042	0.897893	0.00409553	0.0048443	0.40316	0.000108729	0.000678182	0.872625
rs10000130	4	76939335	T	C	0.564127	0.526774	cg11525552	4	76932141	-0.00817851	0.000298612	3.76871e-165	0.00130698	0.00372005	0.726785	0.00638815	0.00328818	0.0575752	-0.0110406	0.00413792	0.0101996	-0.00417935	0.00412761	0.316062	0.00377008	0.00406084	0.35906	0.0026602	0.00469664	0.574449	-0.000553478	0.000547501	0.312056
rs10000137	4	156102176	T	G	0.408002	0.253794	cg00954382	4	156128904	-0.00786966	0.000561511	1.2595e-44	-0.0165578	0.0079669	0.0427296	0.00454874	0.0154838	0.770123	0.00100103	0.0043914	0.820596	-0.00143198	0.00462829	0.75828	0.00656975	0.00632519	0.305525	-8.47406e-05	0.00453659	0.985195	-0.0020047	0.00101613	0.0485092
rs10000138	4	5951697	C	T	0.356676	0.325272	cg26723162	4	5957410	-0.0306874	0.000915345	2.0502e-246	-0.0317427	0.00598474	2.46542e-06	-0.0295044	0.00935108	0.00269007	-0.0326684	0.00852075	0.000347885	-0.0419266	0.00926767	3.65181e-05	0.00255124	0.00691723	0.714306	-0.0137918	0.0075346	0.0750316	-0.00469833	0.00168601	0.00532557
rs10000139	4	24872381	C	T	0.514634	0.561277	cg08743303	4	24818471	-0.00983581	0.000691735	6.97983e-46	-0.0128571	0.0122059	0.297147	-0.0151803	0.01901	0.428258	-0.00774327	0.00404151	0.060987	-0.0096272	0.00564968	0.0944628	-0.0232717	0.0101687	0.0277551	-0.0254581	0.0107125	0.0226207	-0.00323748	0.00181866	0.0750522
rs10000139	4	24872381	C	T	0.514634	0.561277	cg22421579	4	24885391	-0.0102457	0.000649925	5.46016e-56	-0.0158223	0.0101081	0.123696	-0.00942629	0.0178882	0.600509	-0.0128492	0.00716072	0.0786767	0.000274964	0.00617438	0.964653	0.0048847	0.00845071	0.566659	0.0116274	0.00824118	0.166411	-0.000259174	0.00114902	0.821542
rs10000140	4	89948054	T	C	0.307941	0.1644	cg08377000	4	90033921	-0.0113645	0.000905825	4.18016e-36	-0.00445357	0.00560595	0.430623	-0.00121223	0.00674243	0.858029	-0.00155674	0.00945285	0.869843	-0.000713875	0.00869735	0.934905	0.00432164	0.00736021	0.560567	0.00154728	0.0092399	0.867899	-0.00213764	0.00141038	0.129607
rs10000140	4	89948054	T	C	0.307941	0.1644	cg17769793	4	89976368	-0.0303401	0.00126947	3.07412e-126	-0.0440978	0.0151478	0.0054054	-0.0222386	0.0190042	0.247699	-0.0252172	0.00971151	0.0126734	-0.0218368	0.0106877	0.0471955	-0.0412722	0.0204443	0.0508034	-0.0477719	0.017866	0.0110932	-0.00815508	0.00331829	0.0139863
rs10000140	4	89948054	T	C	0.307941	0.1644	cg25779483	4	89978300	0.0132387	0.000745351	1.39887e-70	0.0251649	0.0207435	0.230662	0.0209985	0.0295938	0.48121	-8.56208e-05	0.00338525	0.979921	-0.00769983	0.00369151	0.0420162	-0.00639203	0.00660963	0.33962	-0.00729358	0.00570132	0.208555	-0.00220152	0.00136862	0.107711
rs1000016	2	235690982	A	G	0.0709541	0.201545	cg04128237	2	235671842	-0.00764313	0.00062361	1.5551e-34	NA	NA	NA	NA	NA	NA	NA	NA	NA	NA	NA	NA	NA	NA	NA	NA	NA	NA	0.0127996	0.00428877	0.00284089
rs10000166	4	188999900	C	T	0.190309	0.221957	cg23427912	4	189059510	-0.0390159	0.00189107	1.42695e-94	-0.0265738	0.0181836	0.150035	-0.0236547	0.0166201	0.160751	-0.0348009	0.0217077	0.115076	-0.0376206	0.0223708	0.0987448	-0.0480265	0.0240866	0.0533746	-0.0122302	0.0319663	0.70415	-0.0160851	0.00410384	8.87195e-05
rs10000168	4	177110202	G	A	0.247296	0.255282	cg01102833	4	176986621	0.0170445	0.000906138	6.24684e-79	0.0052762	0.00731087	0.473779	-0.00321304	0.0111386	0.774165	0.00283699	0.00621452	0.649961	0.00745987	0.00601296	0.220419	-0.00102888	0.00779076	0.89563	-0.00221279	0.00483188	0.649592	0.00141974	0.00240338	0.554702
rs10000169	4	77356246	C	T	0.730214	0.627648	cg01520956	4	77173197	0.0181249	0.00135182	5.44485e-41	NA	NA	NA	NA	NA	NA	NA	NA	NA	NA	NA	NA	NA	NA	NA	NA	NA	NA	-0.000865637	0.00153176	0.571989
rs10000169	4	77356246	C	T	0.730214	0.627648	cg05951609	4	77356507	0.0327986	0.00134735	6.88058e-131	NA	NA	NA	NA	NA	NA	NA	NA	NA	NA	NA	NA	NA	NA	NA	NA	NA	NA	-0.000879908	0.00107364	0.412468
rs10000169	4	77356246	C	T	0.730214	0.627648	cg14898892	4	77356180	0.011879	0.000579387	2.03702e-93	NA	NA	NA	NA	NA	NA	NA	NA	NA	NA	NA	NA	NA	NA	NA	NA	NA	NA	-0.00226916	0.00248877	0.361896
rs10000169	4	77356246	C	T	0.730214	0.627648	cg19162496	4	77356175	0.0447804	0.000885463	0	NA	NA	NA	NA	NA	NA	NA	NA	NA	NA	NA	NA	NA	NA	NA	NA	NA	NA	-0.0018812	0.00173478	0.278186
rs10000169	4	77356246	C	T	0.730214	0.627648	cg27417997	4	77356416	0.0283413	0.00145768	3.36075e-84	NA	NA	NA	NA	NA	NA	NA	NA	NA	NA	NA	NA	NA	NA	NA	NA	NA	NA	-0.00262415	0.00160108	0.101215
rs10000173	4	144902942	A	G	0.668566	0.625521	cg00816770	4	144621089	-0.00996738	0.000596956	1.37802e-62	NA	NA	NA	NA	NA	NA	NA	NA	NA	NA	NA	NA	NA	NA	NA	NA	NA	NA	-0.00205159	0.000978375	0.035999
rs10000173	4	144902942	A	G	0.668566	0.625521	cg08334984	4	144621938	-0.00500767	0.000300613	2.63693e-62	-0.00307785	0.00526061	0.561077	0.00643416	0.0100688	0.525672	-0.000730578	0.0023421	0.756363	0.000731061	0.00175756	0.67919	0.000823302	0.00189845	0.66698	0.0001134	0.00192549	0.953345	-7.50108e-05	0.000335793	0.823237
rs10000173	4	144902942	A	G	0.668566	0.625521	cg08833778	4	144622313	-0.00191696	0.000164575	2.35125e-31	-0.00621738	0.00324115	0.0606844	0.00805752	0.0050446	0.116387	0.000271746	0.00208143	0.896639	-0.000249276	0.001993	0.900955	0.00101129	0.00876909	0.908796	0.0126794	0.00701056	0.0784295	0.000503605	0.00104338	0.629332
rs10000173	4	144902942	A	G	0.668566	0.625521	cg09556043	4	144621952	-0.00572633	0.000373572	4.92751e-53	-0.00131348	0.00595954	0.82644	0.00555476	0.0107946	0.609064	-0.00156908	0.00234011	0.505555	-0.00153377	0.00166384	0.36096	-3.55709e-05	0.00271914	0.989631	0.00182366	0.00297203	0.543131	-0.000255358	0.000448898	0.569455
rs10000173	4	144902942	A	G	0.668566	0.625521	cg15042811	4	144621971	-0.00740315	0.000393646	6.663e-79	0.000132266	0.00704309	0.98509	0.00512157	0.015541	0.743088	0.000226353	0.00378967	0.952605	0.00183095	0.00202216	0.369487	0.00342335	0.00245627	0.1715	-0.00444412	0.00264011	0.100514	-5.53264e-06	0.000333972	0.986783
rs10000173	4	144902942	A	G	0.668566	0.625521	cg17495719	4	144621945	-0.00725211	0.00039543	3.98159e-75	-0.00237916	0.00684826	0.729712	0.00295506	0.0113963	0.796447	-0.00327818	0.00279044	0.245536	-0.000574126	0.00123663	0.644432	-0.00234958	0.00203302	0.255016	0.000451097	0.00206402	0.828168	0.000234371	0.000360692	0.515833
rs10000173	4	144902942	A	G	0.668566	0.625521	cg21027124	4	144831061	0.00962642	0.000722149	1.54394e-40	0.000549962	0.00759701	0.942573	-0.0104932	0.00868137	0.23235	0.00352346	0.00949936	0.712237	0.00684805	0.00986205	0.490592	0.00814813	0.00789694	0.308684	0.0166532	0.00941027	0.0848051	0.000983459	0.00126728	0.437727
rs1000018	2	61997641	A	T	0.313301	0.25409	cg07589899	2	62020677	0.044509	0.00145502	1.66126e-205	0.0333112	0.0101368	0.0018417	0.0249124	0.011961	0.0423018	0.0333454	0.0124607	0.00999158	0.0359709	0.0116726	0.00331569	0.0244646	0.00736043	0.00197376	0.00897357	0.0080029	0.269201	0.011233	0.00196436	1.07524e-08
rs1000018	2	61997641	A	T	0.313301	0.25409	cg24686644	2	62020921	0.0389124	0.00108572	2.62784e-281	0.0334953	0.0103263	0.00208424	0.029962	0.0124244	0.0195237	0.038935	0.0106628	0.000614515	0.042693	0.0120464	0.000853638	0.0196109	0.00856035	0.0276063	0.0221665	0.00692254	0.00275792	0.0149168	0.00202726	1.86513e-13
rs10000180	4	83899764	G	A	0.217129	0.32053	cg01882498	4	83934956	0.0276202	0.00241201	2.32156e-30	NA	NA	NA	NA	NA	NA	NA	NA	NA	NA	NA	NA	NA	NA	NA	NA	NA	NA	-0.00428155	0.00246084	0.0818812
rs10000180	4	83899764	G	A	0.217129	0.32053	cg03650550	4	83675797	0.00628099	0.000482824	1.0894e-38	NA	NA	NA	NA	NA	NA	NA	NA	NA	NA	NA	NA	NA	NA	NA	NA	NA	NA	0.000190457	0.00185147	0.918068
rs10000180	4	83899764	G	A	0.217129	0.32053	cg09363604	4	83675306	0.00757388	0.000608583	1.48688e-35	NA	NA	NA	NA	NA	NA	NA	NA	NA	NA	NA	NA	NA	NA	NA	NA	NA	NA	-0.002145	0.00180437	0.234525
rs10000180	4	83899764	G	A	0.217129	0.32053	cg10198664	4	83631584	0.00848358	0.000594152	2.98092e-46	NA	NA	NA	NA	NA	NA	NA	NA	NA	NA	NA	NA	NA	NA	NA	NA	NA	NA	0.00233123	0.00113834	0.0405676
rs10000180	4	83899764	G	A	0.217129	0.32053	cg18948646	4	83674694	0.00477228	0.000371431	8.78538e-38	NA	NA	NA	NA	NA	NA	NA	NA	NA	NA	NA	NA	NA	NA	NA	NA	NA	NA	0.00019056	0.0012412	0.877981
rs10000180	4	83899764	G	A	0.217129	0.32053	cg19149915	4	83618967	-0.00624878	0.000664964	5.60467e-21	NA	NA	NA	NA	NA	NA	NA	NA	NA	NA	NA	NA	NA	NA	NA	NA	NA	NA	0.000212784	0.00281416	0.939728
rs10000180	4	83899764	G	A	0.217129	0.32053	cg20740157	4	83720629	0.012981	0.000814648	3.64944e-57	NA	NA	NA	NA	NA	NA	NA	NA	NA	NA	NA	NA	NA	NA	NA	NA	NA	NA	0.00418462	0.00261603	0.109686
rs10000180	4	83899764	G	A	0.217129	0.32053	cg21707633	4	83703977	0.011826	0.000779066	4.81473e-52	NA	NA	NA	NA	NA	NA	NA	NA	NA	NA	NA	NA	NA	NA	NA	NA	NA	NA	0.000161016	0.00157416	0.918529
rs10000180	4	83899764	G	A	0.217129	0.32053	cg27147000	4	83720626	0.0199745	0.000859675	2.01707e-119	NA	NA	NA	NA	NA	NA	NA	NA	NA	NA	NA	NA	NA	NA	NA	NA	NA	NA	0.00208015	0.00218454	0.34099
rs10000183	4	107999606	G	A	0.030276	0.0413434	cg01404615	4	107958572	-0.00823143	0.000719666	2.70489e-30	-0.00311695	0.00838172	0.711527	-0.00902303	0.0207991	0.66625	0.00607249	0.00610724	0.324766	-0.00234871	0.00558403	0.675806	-0.0173476	0.00893868	0.0597362	-0.000806388	0.006228	0.897663	-0.00283558	0.00254156	0.264558
rs10000184	4	13493824	T	C	0.0890649	0.0193223	cg17922359	4	13530923	0.0129863	0.000821699	2.91028e-56	0.0251443	0.0120381	0.0417417	0.00330793	0.0189314	0.861981	0.0185022	0.00954844	0.0582038	0.0276829	0.00961556	0.00581728	0.0523039	0.0414704	0.214912	-0.0369625	0.0398816	0.359876	0.0042659	0.00143363	0.00292416
rs10000185	4	7509758	C	T	0.0798599	0.0205304	cg07156389	4	7479912	0.0292985	0.00158073	1.08293e-76	NA	NA	NA	NA	NA	NA	NA	NA	NA	NA	NA	NA	NA	NA	NA	NA	NA	NA	0.0210888	0.00294745	8.37254e-13
rs10000185	4	7509758	C	T	0.0798599	0.0205304	cg20729813	4	7502429	0.0494652	0.00253521	8.80292e-85	NA	NA	NA	NA	NA	NA	NA	NA	NA	NA	NA	NA	NA	NA	NA	NA	NA	NA	0.0313415	0.00432276	4.15697e-13
rs1000019	2	61997577	T	C	0.184688	0.116804	cg07589899	2	62020677	0.0638918	0.00177126	6.39724e-285	0.0356349	0.012909	0.00799991	0.029893	0.0148754	0.0497831	0.0344658	0.0157829	0.033606	0.0440165	0.0145132	0.00380358	0.0292494	0.0105283	0.00844682	0.0109329	0.0112226	0.336124	0.0172377	0.00237002	3.50977e-13
rs1000019	2	61997577	T	C	0.184688	0.116804	cg24686644	2	62020921	0.0581008	0.00128204	0	0.0400011	0.0129035	0.00314767	0.032791	0.0156031	0.0405506	0.0447795	0.0134651	0.00164051	0.0504854	0.0151075	0.0015643	0.0275532	0.0117931	0.0248455	0.031786	0.00959875	0.00204223	0.0236727	0.00243268	2.22144e-22
rs10000193	4	151617093	A	G	0.901547	0.729023	cg03479572	4	152017137	-0.00923248	0.000502817	2.67132e-75	-0.014668	0.00562254	0.0118933	-0.0122484	0.00814265	0.138691	-0.000454764	0.00377058	0.904475	-0.0037989	0.00570628	0.508577	-0.0213522	0.00856966	0.0171982	-0.00857116	0.0102369	0.407669	0.00108762	0.00143421	0.448247
rs10000193	4	151617093	A	G	0.901547	0.729023	cg06883206	4	152172102	0.0307588	0.00102901	2.52062e-196	0.0301477	0.00944588	0.00242289	0.0125759	0.0105133	0.237156	0.0461347	0.0094363	1.05029e-05	0.0403633	0.0101336	0.000216559	0.00192672	0.0200585	0.923982	0.00139489	0.0208129	0.946917	0.00124693	0.00232721	0.592093
rs10000193	4	151617093	A	G	0.901547	0.729023	cg09895166	4	151615431	0.0527784	0.00135335	0	-0.00758436	0.0103965	0.469028	-0.0120286	0.0157173	0.447616	0.0112174	0.0148991	0.454975	-0.00458257	0.0139066	0.743108	0.00899159	0.0176842	0.614074	0.040071	0.020854	0.0621922	0.00130667	0.00281059	0.641997
rs10000193	4	151617093	A	G	0.901547	0.729023	cg20644981	4	152020400	-0.0209286	0.000998015	1.22785e-97	-0.00236802	0.00131589	0.0778476	0.000962706	0.00151208	0.527182	-0.0114064	0.00698757	0.108759	-0.0167387	0.00717183	0.0235762	-0.0233699	0.00729793	0.0027565	0.0238964	0.011476	0.0440995	0.00283469	0.00186719	0.128973
rs10000199	4	165922965	G	A	0.340493	0.883814	cg00231192	4	165900224	0.011647	0.00107586	2.599e-27	0.00292981	0.010041	0.771636	0.00200739	0.0134363	0.881827	0.0305987	0.0143113	0.0373238	0.0280525	0.0150729	0.0684963	0.0127303	0.00777717	0.109911	0.0100049	0.00950553	0.299199	0.00751544	0.00169064	8.77648e-06
rs10000199	4	165922965	G	A	0.340493	0.883814	cg11955878	4	165898967	-0.0247917	0.00177023	1.45632e-44	-0.0231684	0.016022	0.154284	-0.00549396	0.0164377	0.739577	-0.0231696	0.0186535	0.219879	-0.021756	0.021519	0.316782	-0.0105061	0.0160485	0.516635	-0.0256059	0.0153956	0.104501	-0.0167815	0.00406174	3.6024e-05
rs10000199	4	165922965	G	A	0.340493	0.883814	cg13023646	4	165898835	-0.0280031	0.00189548	2.16771e-49	-0.0231034	0.0202788	0.259906	-0.033023	0.0255706	0.202374	-0.0261792	0.0280094	0.354369	-0.0311282	0.0283269	0.276975	-0.00897469	0.0208892	0.669889	-0.0192168	0.0228925	0.406474	-0.0154832	0.00486879	0.00147227
rs10000199	4	165922965	G	A	0.340493	0.883814	cg14038058	4	165898848	-0.0231373	0.00160818	6.21892e-47	-0.024431	0.0180957	0.182946	-0.0161768	0.0202803	0.428763	-0.0204736	0.0234742	0.387201	-0.0208148	0.0250826	0.410492	-0.00759597	0.0201322	0.708046	-0.0241615	0.0214836	0.267793	-0.0135141	0.00442875	0.00227733
rs10000199	4	165922965	G	A	0.340493	0.883814	cg24640065	1	234615370	0.00411123	0.000307409	8.60006e-41	0.0101589	0.00517186	0.0549596	0.0177423	0.00621872	0.00624117	0.00571644	0.00421489	0.180994	-0.00612453	0.0042338	0.154133	-0.00187401	0.0064911	0.774376	0.00628674	0.00702541	0.376497	-0.000807027	0.000834674	0.333606
rs10000199	4	165922965	G	A	0.340493	0.883814	cg25904183	4	165877875	-0.0428717	0.00186447	5.34172e-117	-0.0485473	0.0166871	0.00535557	-0.031745	0.0185712	0.0934616	-0.0453184	0.0237629	0.0621468	-0.0556593	0.0234038	0.0211813	-0.0247747	0.0148532	0.103543	-0.000177671	0.017634	0.992014	-0.0118164	0.00311926	0.000151744
rs1000020	3	176468052	C	T	0.386934	0.299593	cg24125710	3	176414852	0.0173645	0.0011166	1.56134e-54	0.0052388	0.00942941	0.580926	-0.0130456	0.0152445	0.396135	0.0134329	0.0114957	0.248033	0.0207684	0.0100953	0.044794	0.00883742	0.0278803	0.752996	0.014887	0.0130381	0.260678	-0.000768423	0.00193537	0.691337
rs10000201	4	12220297	A	G	0.587169	0.282295	cg26275355	4	12252318	-0.00741807	0.000637745	2.84328e-31	-0.00295246	0.00625168	0.638751	0.00439436	0.00740079	0.555291	-0.00619169	0.00834983	0.461771	-0.0129136	0.00782836	0.105172	0.0066669	0.00888959	0.457893	0.0137314	0.0117263	0.248893	-0.00250906	0.00151342	0.0973429
rs10000203	4	78276559	C	G	0.0743548	0.129082	cg16361705	4	78332901	-0.0250717	0.00127542	4.97529e-86	NA	NA	NA	NA	NA	NA	NA	NA	NA	NA	NA	NA	NA	NA	NA	NA	NA	NA	-0.00429937	0.00472502	0.362867
rs10000208	4	95467095	A	G	0.160924	0.0650923	cg07236912	4	95429383	-0.0358532	0.000946076	0	-0.00428555	0.00843506	0.613599	-0.00387991	0.00566343	0.496395	-0.0404384	0.0136823	0.00471607	-0.032108	0.0123433	0.0121258	-0.0129967	0.0163729	0.432247	0.0149452	0.01615	0.360599	-0.00738359	0.00201296	0.000244426
rs1000021	3	176467878	G	C	0.345925	0.149768	cg24125710	3	176414852	0.0164	0.0011526	6.08032e-46	0.00520719	0.00916657	0.572485	-0.0140173	0.014798	0.347985	0.00948454	0.0112473	0.403014	0.0156305	0.00997708	0.123382	0.0274894	0.0326667	0.405326	0.0173923	0.0149828	0.252956	-0.00156276	0.00200915	0.436674
rs10000211	4	26628660	C	T	0.523131	0.555396	cg25891433	4	26733372	-0.0276123	0.000531086	0	-0.0236177	0.0602624	0.696754	0.000846254	0.0824234	0.991848	-0.0586777	0.0234202	0.0154648	-0.0523919	0.0210146	0.0159493	-0.00374984	0.0136143	0.784437	-0.0107865	0.017971	0.551832	-0.000419748	0.00158091	0.790617
rs10000213	4	84144189	A	G	0.347763	0.461774	cg00312125	4	84030111	-0.0139929	0.00114768	3.41534e-34	-0.00989403	0.0105746	0.353868	-0.0127047	0.0142799	0.377809	-0.0213868	0.0125528	0.0945143	0.0169079	0.0126292	0.186575	-0.0105051	0.00644692	0.111476	0.000921517	0.00776248	0.906127	0.000490571	0.00165018	0.76625
rs10000213	4	84144189	A	G	0.347763	0.461774	cg24939380	4	84189574	0.00867549	0.000577155	4.56819e-51	0.00306601	0.00309426	0.326427	-0.00198813	0.00334698	0.555133	0.0202343	0.00684702	0.00472032	0.00152596	0.00452422	0.737285	-0.00506014	0.00798705	0.530174	0.00556619	0.00650806	0.397759	0.000367245	0.000791291	0.64257
rs10000226	4	87738967	C	T	0.105537	0.0575092	cg18860310	4	87752504	0.0274356	0.00131095	2.97527e-97	NA	NA	NA	NA	NA	NA	NA	NA	NA	NA	NA	NA	NA	NA	NA	NA	NA	NA	0.00252018	0.00215253	0.241679
rs1000023	4	41554503	G	C	0.174945	0.316947	cg00957901	4	41614842	-0.0269955	0.00124717	6.70176e-104	0.00293129	0.0110389	0.791663	-0.0152645	0.0144485	0.295731	-0.00596496	0.009264	0.522534	0.00407942	0.0104007	0.696526	0.0167921	0.00651122	0.0139065	0.0103678	0.0130821	0.432981	-0.00859533	0.00401524	0.0323004
rs1000023	4	41554503	G	C	0.174945	0.316947	cg10294732	4	41614397	-0.00658651	0.000434892	8.15462e-52	NA	NA	NA	NA	NA	NA	NA	NA	NA	NA	NA	NA	NA	NA	NA	NA	NA	NA	-0.000413966	0.00300833	0.890551
rs10000231	4	70337613	A	C	0.0530052	0.0440847	cg19045700	4	69829409	-0.0554314	0.00291547	1.33592e-80	-0.0257471	0.0138697	0.0691836	-0.00796606	0.0176575	0.653799	-0.0265214	0.0186113	0.160246	-0.0246641	0.0188787	0.197262	-0.0475291	0.0175546	0.0101028	-0.0102654	0.0142355	0.475256	-0.00811032	0.00502407	0.106464
rs10000232	4	15357291	A	C	0.363225	0.241977	cg01100951	4	15453598	0.00657167	0.00049391	2.15334e-40	-0.000776319	0.00361171	0.830667	-0.0119032	0.00510496	0.0237049	-0.00230011	0.00791413	0.772511	-0.00505024	0.00716929	0.484372	0.000356355	0.0101215	0.972098	0.00630741	0.0116922	0.592719	0.00116944	0.00177519	0.510042
rs10000232	4	15357291	A	C	0.363225	0.241977	cg16509355	4	15471240	0.00750912	0.000515846	5.28059e-48	0.0104518	0.00734668	0.160925	0.00649377	0.00984031	0.512278	0.00473195	0.00522686	0.369556	0.00846224	0.00451535	0.0666496	0.00276934	0.00199289	0.172737	0.00260435	0.00262932	0.328193	0.000649078	0.000650401	0.318296
rs10000232	4	15357291	A	C	0.363225	0.241977	cg25215230	4	15679598	-0.0220554	0.00120565	9.3506e-75	0.000954203	0.00330988	0.774294	-0.00165022	0.00462279	0.722583	-0.0263628	0.0238726	0.27464	-0.00394496	0.0049765	0.431615	-0.00789913	0.0145635	0.590716	-0.0137233	0.00892177	0.132291	-0.00227971	0.000974331	0.0192957
rs1000024	4	41554466	C	G	0.09466	0.258392	cg00957901	4	41614842	-0.017506	0.00162067	3.37876e-27	0.0235971	0.0142986	0.105027	-0.0163473	0.0192684	0.400181	-0.0041143	0.0123438	0.740268	0.0121608	0.0137331	0.380038	0.0235581	0.0077142	0.00411348	0.00206648	0.015681	0.895852	-0.00404343	0.00617543	0.512622
rs10000247	4	95173250	G	C	0.566921	0.610454	cg04886981	4	95220358	0.0173939	0.00044156	0	0.00297181	0.00356832	0.408822	-0.00165697	0.00517711	0.750233	0.0292982	0.00702776	0.000118677	0.000391159	0.00402557	0.922973	0.00392371	0.00749345	0.603584	0.00891652	0.00516356	0.0923227	0.000537599	0.000742059	0.468778
rs10000250	4	15482477	A	G	0.867453	1.18614	cg25215230	4	15679598	0.0297832	0.00155435	7.79685e-82	0.00306912	0.00380079	0.423131	-0.00484513	0.00530135	0.365047	0.0528618	0.0268932	0.0547985	0.0131925	0.00547857	0.0196935	-0.0314515	0.0190012	0.106113	0.0259206	0.012137	0.0392107	2.46754e-05	0.000876029	0.977529
rs10000254	4	178417106	G	A	0.311382	0.537655	cg00398048	4	178364342	0.03919	0.000760432	0	0.0243571	0.00500385	1.216e-05	0.0227799	0.00672143	0.00135956	0.0366133	0.00759168	1.31975e-05	0.0422018	0.00736133	5.67547e-07	0.0325262	0.0127221	0.0146861	0.0228835	0.0119272	0.062571	0.0224127	0.00262247	1.26989e-17
rs10000254	4	178417106	G	A	0.311382	0.537655	cg00826892	4	178366013	0.0164908	0.000978178	9.05746e-64	0.0261066	0.00727649	0.000747106	0.0185376	0.00677304	0.00851406	0.0145904	0.00930811	0.123185	0.0185126	0.00969766	0.061899	0.0211005	0.0126248	0.102868	-0.00491699	0.0103411	0.637167	0.00964691	0.00216847	8.63853e-06
rs10000254	4	178417106	G	A	0.311382	0.537655	cg07155684	4	178364890	0.0058613	0.000496993	4.21519e-32	NA	NA	NA	NA	NA	NA	NA	NA	NA	NA	NA	NA	NA	NA	NA	NA	NA	NA	0.00509619	0.00127457	6.37788e-05
rs10000254	4	178417106	G	A	0.311382	0.537655	cg09976051	4	178362394	-0.0664497	0.00173853	0	NA	NA	NA	NA	NA	NA	NA	NA	NA	NA	NA	NA	NA	NA	NA	NA	NA	NA	-0.00583879	0.0026111	0.0253424
rs1000026	21	38934599	C	T	0.305324	0.299743	cg02010760	21	38934792	0.00704699	0.000381709	4.20064e-76	NA	NA	NA	NA	NA	NA	NA	NA	NA	NA	NA	NA	NA	NA	NA	NA	NA	NA	0.00194371	0.00090796	0.0322947
rs1000026	21	38934599	C	T	0.305324	0.299743	cg05422396	21	38936545	0.00442609	0.000370944	8.06674e-33	NA	NA	NA	NA	NA	NA	NA	NA	NA	NA	NA	NA	NA	NA	NA	NA	NA	NA	0.00820001	0.00127124	1.11566e-10
rs1000026	21	38934599	C	T	0.305324	0.299743	cg17731209	21	38937316	0.0642185	0.00160877	0	NA	NA	NA	NA	NA	NA	NA	NA	NA	NA	NA	NA	NA	NA	NA	NA	NA	NA	0.0245624	0.00314266	5.46167e-15
rs1000026	21	38934599	C	T	0.305324	0.299743	cg23474190	21	38937109	0.0218982	0.000461931	0	NA	NA	NA	NA	NA	NA	NA	NA	NA	NA	NA	NA	NA	NA	NA	NA	NA	NA	0.0241041	0.00294862	2.96596e-16
rs10000266	4	40704872	C	T	0.641284	0.654447	cg21060085	4	40721181	-0.00599399	0.000480373	9.86807e-36	NA	NA	NA	NA	NA	NA	NA	NA	NA	NA	NA	NA	NA	NA	NA	NA	NA	NA	0.000258548	0.000920568	0.77882
rs10000266	4	40704872	C	T	0.641284	0.654447	cg22990388	4	40704257	-0.0104752	0.000574307	2.49532e-74	NA	NA	NA	NA	NA	NA	NA	NA	NA	NA	NA	NA	NA	NA	NA	NA	NA	NA	-0.000999476	0.00111301	0.369191
rs10000271	4	84144204	A	G	0.347763	0.165858	cg00312125	4	84030111	-0.0139923	0.00114768	3.43432e-34	-0.00989243	0.0105744	0.353935	-0.0127074	0.0142795	0.377697	-0.0213865	0.0125525	0.0945115	0.0169077	0.0126289	0.186572	-0.0105051	0.00644692	0.111476	0.000921517	0.00776248	0.906127	0.000490437	0.00165013	0.766306
rs10000271	4	84144204	A	G	0.347763	0.165858	cg24939380	4	84189574	0.00867551	0.000577153	4.56137e-51	0.00306617	0.00309418	0.326389	-0.00198841	0.0033469	0.555068	0.0202343	0.00684683	0.00471939	0.00152592	0.00452411	0.737285	-0.00506014	0.00798705	0.530174	0.00556619	0.00650806	0.397759	0.000367409	0.00079127	0.642412
rs10000280	4	152760983	G	C	0.657004	0.611888	cg01609139	4	152235970	-0.0560286	0.00211674	2.18957e-154	NA	NA	NA	NA	NA	NA	NA	NA	NA	NA	NA	NA	NA	NA	NA	NA	NA	NA	-0.000953908	0.00154859	0.537904
rs10000282	4	187759002	T	C	0.923664	0.953015	cg25072393	4	187810222	0.0101422	0.0006217	7.88925e-60	NA	NA	NA	NA	NA	NA	NA	NA	NA	NA	NA	NA	NA	NA	NA	NA	NA	NA	0.000165313	0.00100666	0.869559
rs10000288	4	48357527	A	G	0.301129	0.681829	cg01751992	4	52711271	0.00888982	0.000777895	3.02848e-30	0.0175745	0.00874077	0.0496656	0.0140058	0.0131527	0.291953	0.0191659	0.00987031	0.057698	0.0225031	0.00976483	0.0253008	0.014007	0.00620799	0.0298883	0.00898873	0.00580679	0.129919	0.000782335	0.00128944	0.544033
rs10000288	4	48357527	A	G	0.301129	0.681829	cg03852670	4	48484997	0.019689	0.00128282	3.63982e-53	0.0167611	0.0110028	0.13385	0.0161956	0.0151735	0.290837	0.010125	0.0123244	0.415161	0.0142757	0.0103966	0.175725	0.0072243	0.00608426	0.242449	0.00412105	0.0075928	0.590467	0.00652617	0.00212043	0.00208559
rs10000292	4	84530081	G	A	0.622726	0.665196	cg21787880	4	84406962	0.00685199	0.000558708	1.41342e-34	NA	NA	NA	NA	NA	NA	NA	NA	NA	NA	NA	NA	NA	NA	NA	NA	NA	NA	0.00219931	0.00111933	0.049431
rs10000292	4	84530081	G	A	0.622726	0.665196	cg26365668	4	84375973	0.0121407	0.000870245	3.10443e-44	0.0240119	0.0108551	0.0314692	0.0195024	0.0120313	0.11119	0.0159441	0.00730748	0.0337507	0.0174923	0.00791316	0.0315805	-0.0122462	0.0123377	0.327192	-0.00392045	0.0102036	0.702954	0.00190998	0.00147131	0.194235
rs10000293	4	190292166	C	T	0.29374	0.444955	cg01842719	2	241658550	0.0114412	0.00030295	0	NA	NA	NA	NA	NA	NA	NA	NA	NA	NA	NA	NA	NA	NA	NA	NA	NA	NA	0.00781382	0.000943235	1.19045e-16
rs10000293	4	190292166	C	T	0.29374	0.444955	cg15966315	17	77751636	-0.0115163	0.000407516	1.08098e-175	-0.0123619	0.00508997	0.0187185	-0.0126541	0.00476309	0.010508	-0.00987986	0.00490479	0.0492637	-0.00249161	0.00585072	0.671999	-0.0220304	0.00774843	0.00714928	-0.0125257	0.00693886	0.0789797	-0.00852376	0.00135945	3.61027e-10
rs1000031	18	46361441	G	A	0.347776	0.403857	cg14571194	18	46385304	-0.0274064	0.000720824	0	NA	NA	NA	NA	NA	NA	NA	NA	NA	NA	NA	NA	NA	NA	NA	NA	NA	NA	-0.00849463	0.00177395	1.68006e-06
rs10000318	4	11615021	G	C	0.270907	0.345486	cg15815435	4	11605526	0.00826454	0.000830977	2.63669e-23	0.0200472	0.0097982	0.0459285	0.0248976	0.0150967	0.105252	0.00373146	0.00473193	0.434014	0.00886689	0.00438201	0.0482797	0.00688403	0.00794228	0.391515	0.00957557	0.0084575	0.264645	0.00421782	0.00200746	0.035634
rs10000319	4	185412635	A	G	0.412478	0.327693	cg19757535	4	185369108	-0.0645648	0.00190591	1.4972e-251	-0.00861364	0.00540531	0.117216	-0.0087016	0.00722422	0.233955	-0.0762791	0.0261922	0.00531165	-0.0744647	0.0232923	0.00238594	-0.00239828	0.00856258	0.780929	-0.00359418	0.0102008	0.726527	-0.00313876	0.00187071	0.0933766
rs10000319	4	185412635	A	G	0.412478	0.327693	cg22905866	4	185468777	-0.0126651	0.00111003	3.74343e-30	-0.0357297	0.0170184	0.0407425	-0.0100809	0.016001	0.531495	-0.0216757	0.0103964	0.0421003	-0.016936	0.00947833	0.0799119	0.0274968	0.0105536	0.0130289	-0.000318492	0.0146651	0.982787	-0.00123692	0.00200071	0.536417
rs1000032	2	176935525	G	T	0.147077	0.0355785	cg26754761	2	177040938	-0.0546769	0.00289873	2.32606e-79	NA	NA	NA	NA	NA	NA	NA	NA	NA	NA	NA	NA	NA	NA	NA	NA	NA	NA	-0.0130733	0.00269223	1.1981e-06
rs10000323	4	165923259	C	T	0.078359	0.112923	cg03508095	4	165878742	-0.0345497	0.00273913	1.78142e-36	0.000441135	0.0158332	0.977882	-0.00684987	0.0169969	0.688628	-0.0251338	0.0156142	0.113642	-0.0146808	0.0176212	0.408656	-0.0169291	0.0110449	0.13362	-0.0114387	0.0115214	0.327077	-0.02476	0.0082848	0.00280259
rs10000323	4	165923259	C	T	0.078359	0.112923	cg25904183	4	165877875	-0.0553196	0.00313625	1.24153e-69	-0.0485169	0.0167544	0.00555701	-0.0298545	0.0186985	0.116528	-0.0439876	0.0238975	0.0714908	-0.0524058	0.0236378	0.0311051	-0.0245296	0.014969	0.109531	-0.000303702	0.0177577	0.986444	-0.0305643	0.00895903	0.000645907
rs10000324	4	88157898	A	T	0.41623	0.452444	cg13943333	4	87959251	-0.0137906	0.0011769	1.03373e-31	0.00472866	0.00785288	0.549964	0.00975928	0.00870402	0.267651	-0.0201099	0.0101852	0.0541008	-0.031245	0.0112437	0.00861355	-0.0317003	0.0161777	0.0594033	-0.0217155	0.0172828	0.220113	-0.0014651	0.00252067	0.561081
rs1000033	1	226580387	T	G	0.165392	0.194208	cg02583796	1	226375174	-0.00891013	0.000751257	1.9032e-32	0.00126956	0.0042192	0.764713	-0.0126179	0.00614251	0.0451003	-0.0127837	0.00788707	0.11122	-0.0129933	0.00913932	0.161204	-0.0202058	0.0153183	0.195041	-0.0143354	0.0123739	0.253882	0.00224786	0.00234113	0.336975
rs1000033	1	226580387	T	G	0.165392	0.194208	cg23712594	1	226591890	-0.0145494	0.000757428	3.11624e-82	0.0024663	0.00353959	0.489108	0.0005352	0.00488156	0.913127	-0.0117198	0.00901729	0.199549	-0.00718059	0.00781585	0.362566	-0.0167472	0.0338543	0.623671	-0.0258728	0.0280862	0.362761	-0.000953503	0.0024693	0.699391
rs1000033	1	226580387	T	G	0.165392	0.194208	cg24937136	1	226593346	-0.0934954	0.00154247	0	-0.0482529	0.0146088	0.00175313	-0.0564471	0.0119242	1.7909e-05	-0.0041037	0.00689538	0.554383	-0.0231759	0.0110914	0.0416667	-0.00577002	0.0320237	0.857969	0.0253473	0.0314693	0.425565	-0.00782542	0.00358487	0.0290431
rs10000343	4	7178988	C	T	0.116985	0.0986453	cg06034203	4	7218684	-0.0455544	0.00271974	5.70792e-63	NA	NA	NA	NA	NA	NA	NA	NA	NA	NA	NA	NA	NA	NA	NA	NA	NA	NA	-0.0534591	0.00862235	5.64382e-10
rs10000343	4	7178988	C	T	0.116985	0.0986453	cg17315281	4	7193783	-0.0256972	0.00147999	1.57009e-67	-0.0186778	0.0118893	0.122374	-0.0380024	0.0147599	0.0129776	-0.0100233	0.0180951	0.582054	-0.0174512	0.0196418	0.378459	0.0379953	0.0278692	0.180798	0.0172726	0.0117377	0.149379	-0.0176261	0.0042732	3.71061e-05
rs10000354	4	7179020	C	T	0.12627	0.105112	cg06034203	4	7218684	-0.0426963	0.00267828	3.25327e-57	NA	NA	NA	NA	NA	NA	NA	NA	NA	NA	NA	NA	NA	NA	NA	NA	NA	NA	-0.0448576	0.00828721	6.20227e-08
rs10000354	4	7179020	C	T	0.12627	0.105112	cg17315281	4	7193783	-0.0245667	0.00146122	1.97736e-63	-0.00885587	0.0117801	0.455647	-0.0363706	0.014392	0.0146425	-0.00535313	0.0176439	0.762821	-0.0141528	0.019157	0.463427	0.0343253	0.0246812	0.172395	0.0154329	0.0116433	0.192927	-0.0181378	0.00408825	9.14088e-06
rs10000357	4	100099942	G	C	0.430479	0.43899	cg05641529	4	100242957	0.0141718	0.00109139	1.48758e-38	0.0118225	0.00669393	0.0833562	0.028023	0.00735625	0.000375863	0.0286641	0.00992884	0.00569209	0.026006	0.0103292	0.0149945	-0.00846115	0.00975302	0.391091	-0.0138089	0.00824279	0.102093	0.000145499	0.00132436	0.912518
rs10000360	4	178417192	G	T	0.311382	0.51757	cg00398048	4	178364342	0.0389544	0.000771213	0	0.0243571	0.00500385	1.216e-05	0.0227799	0.00672143	0.00135956	0.0366133	0.00759168	1.31975e-05	0.0422018	0.00736133	5.67547e-07	0.0325262	0.0127221	0.0146861	0.0228835	0.0119272	0.062571	0.0224188	0.00262296	1.26191e-17
rs10000360	4	178417192	G	T	0.311382	0.51757	cg00826892	4	178366013	0.0164611	0.000983058	6.18122e-63	0.0261066	0.00727649	0.000747106	0.0185376	0.00677304	0.00851406	0.0145904	0.00930811	0.123185	0.0185126	0.00969766	0.061899	0.0211005	0.0126248	0.102868	-0.00491699	0.0103411	0.637167	0.00965168	0.00216891	8.5862e-06
rs10000360	4	178417192	G	T	0.311382	0.51757	cg07155684	4	178364890	0.00584954	0.000499711	1.18952e-31	NA	NA	NA	NA	NA	NA	NA	NA	NA	NA	NA	NA	NA	NA	NA	NA	NA	NA	0.00509787	0.0012749	6.37058e-05
rs10000360	4	178417192	G	T	0.311382	0.51757	cg09976051	4	178362394	-0.0675833	0.00173963	0	NA	NA	NA	NA	NA	NA	NA	NA	NA	NA	NA	NA	NA	NA	NA	NA	NA	NA	-0.00583143	0.00261174	0.0255637
rs10000367	4	1557521	T	C	0.467578	0.416641	cg02553808	4	1556006	0.0122197	0.000891489	9.20351e-43	0.0200989	0.00577635	0.00103761	0.0017654	0.00648739	0.786623	0.00878023	0.00639018	0.175445	0.0136836	0.00543859	0.0150588	0.00536212	0.0133152	0.689421	-0.00477223	0.00943765	0.616017	0.00241612	0.00129925	0.0629386
rs10000367	4	1557521	T	C	0.467578	0.416641	cg08102414	4	1570791	-0.0195574	0.0014717	2.68207e-40	0.00596813	0.00739894	0.423631	0.00476298	0.0111506	0.671067	0.00803049	0.014442	0.580607	0.0107774	0.0131943	0.417829	-0.000378062	0.0123413	0.975722	-0.00614106	0.0103624	0.556938	-0.00457037	0.00202946	0.0243212
rs10000367	4	1557521	T	C	0.467578	0.416641	cg12030941	4	1558628	-0.0404721	0.00152382	1.98948e-155	-0.0335721	0.0143117	0.0229138	-0.0544895	0.0178044	0.00351994	-0.0228943	0.014439	0.119015	-0.0212647	0.0176676	0.234413	0.00215847	0.00976314	0.826211	-0.0155108	0.00931472	0.104099	-0.00664699	0.00165908	6.16407e-05
rs10000367	4	1557521	T	C	0.467578	0.416641	cg13260474	4	1569918	0.0301078	0.00124983	3.22252e-128	0.0184603	0.00759806	0.0186754	0.0255013	0.0103792	0.0174537	0.0248419	0.0117258	0.0390193	0.0201891	0.0116706	0.0896954	0.0433515	0.010884	0.000296941	0.024809	0.0103165	0.0211601	0.0117654	0.00212392	3.03344e-08
rs10000367	4	1557521	T	C	0.467578	0.416641	cg19639041	4	1569746	0.0248073	0.00183769	1.58151e-41	0.0165205	0.00986092	0.0999866	0.0180224	0.00994826	0.0759357	0.0118508	0.0186153	0.527222	0.0163652	0.0194468	0.403975	0.0522005	0.0109777	2.84404e-05	0.0213286	0.00964788	0.0331492	0.00821458	0.00229296	0.000340291
rs10000367	4	1557521	T	C	0.467578	0.416641	cg22329021	4	1573282	0.00856461	0.000692017	3.51153e-35	0.0132713	0.00477663	0.0076277	0.0102024	0.00708418	0.155932	0.00468851	0.00646487	0.471627	0.00196676	0.00632433	0.757081	0.0255937	0.0107818	0.0227646	0.0163931	0.00816952	0.0519453	0.00410757	0.00156838	0.00881923
rs10000367	4	1557521	T	C	0.467578	0.416641	cg24119469	4	1625181	0.0190871	0.00156859	4.58703e-34	0.00961079	0.0184494	0.604672	0.020254	0.01675	0.232166	0.0154167	0.0180453	0.396917	0.0173201	0.0203475	0.398629	-0.0165664	0.0120563	0.177463	0.00488801	0.0089337	0.58748	0.00526418	0.00205935	0.0105813
rs10000367	4	1557521	T	C	0.467578	0.416641	cg25788088	4	1546465	-0.0105659	0.000583724	3.13305e-73	-0.0107424	0.00730293	0.147443	-0.00488334	0.00744652	0.514908	-0.0199833	0.00633279	0.00268743	-0.014175	0.00524209	0.00928481	-0.0457798	0.0106905	0.000121149	-0.0549042	0.0138281	0.000308214	-0.0108208	0.00240862	7.03767e-06
rs10000374	4	175775051	T	A	0.584276	0.238869	cg15442888	4	175789139	-0.0078459	0.000494685	1.19173e-56	-0.0022003	0.00823619	0.79043	-0.00140109	0.0155461	0.928541	-0.00228978	0.00412171	0.580953	-0.00905176	0.00384251	0.0223713	-0.00185849	0.0081068	0.819903	-0.00524321	0.00571246	0.364484	-0.00241997	0.00113425	0.03288
rs10000387	4	9486977	C	A	0.192557	0.182202	cg01511880	1	157015212	-0.0141523	0.00090872	1.09597e-54	-0.00170741	0.0066628	0.798781	0.0110739	0.0202387	0.58665	-0.00545006	0.00296165	0.0715596	-0.00320196	0.0034254	0.354311	0.00352876	0.00405174	0.389263	0.000132989	0.00589829	0.98213	-0.00202177	0.00214359	0.345595
rs10000388	4	184648954	T	C	0.460427	0.420424	cg01091514	4	184644613	-0.143006	0.00148771	0	NA	NA	NA	NA	NA	NA	NA	NA	NA	NA	NA	NA	NA	NA	NA	NA	NA	NA	-0.0111187	0.00184213	1.58182e-09
rs10000388	4	184648954	T	C	0.460427	0.420424	cg16039660	4	184686701	0.0202622	0.00108344	4.79347e-78	NA	NA	NA	NA	NA	NA	NA	NA	NA	NA	NA	NA	NA	NA	NA	NA	NA	NA	0.00167129	0.00120723	0.166235
rs10000388	4	184648954	T	C	0.460427	0.420424	cg22078781	4	184642694	-0.0318428	0.00182478	3.42664e-68	NA	NA	NA	NA	NA	NA	NA	NA	NA	NA	NA	NA	NA	NA	NA	NA	NA	NA	-0.00556036	0.00268641	0.0384701
rs10000388	4	184648954	T	C	0.460427	0.420424	cg26678138	4	184642625	-0.0352383	0.00179271	5.09302e-86	NA	NA	NA	NA	NA	NA	NA	NA	NA	NA	NA	NA	NA	NA	NA	NA	NA	NA	-0.00382676	0.00270003	0.156395
rs10000395	4	57874454	T	C	0.585816	0.582242	cg00922110	4	57842668	0.0181134	0.000512517	1.33133e-273	0.0154366	0.003826	0.000183475	0.0204886	0.00704355	0.00536175	0.017143	0.00455188	0.000430463	0.0165812	0.00385585	7.7066e-05	0.00523834	0.00294577	0.0833637	0.00877857	0.00281319	0.0034403	0.00240987	0.000890316	0.00679426
rs10000395	4	57874454	T	C	0.585816	0.582242	cg03219831	4	57875130	0.0179579	0.000693846	1.07272e-147	0.0046369	0.00318902	0.152068	0.00336432	0.00405876	0.411022	0.0181745	0.0107362	0.0965896	0.00659913	0.00630887	0.30049	0.00914706	0.00670518	0.180537	0.0245371	0.00776747	0.0031008	0.00056965	0.000657117	0.386002
rs10000395	4	57874454	T	C	0.585816	0.582242	cg08905166	4	57842832	0.00306005	0.000277482	2.80367e-28	0.00431214	0.00198823	0.0347825	0.00403947	0.00251963	0.115066	0.00340287	0.00154244	0.0319033	0.00452053	0.0012226	0.000533076	0.00109171	0.00240517	0.652482	0.0014889	0.00202717	0.467169	0.000332911	0.000383308	0.385109
rs10000395	4	57874454	T	C	0.585816	0.582242	cg21154227	4	57904332	0.0370697	0.00111454	1.45735e-242	0.0258594	0.00841849	0.00340978	0.0393962	0.00877487	4.09862e-05	0.0336483	0.0118267	0.0063765	0.0357656	0.0116529	0.00343391	0.0269387	0.0114931	0.0244134	0.0394662	0.00814398	2.14493e-05	0.00147795	0.0018477	0.423776
rs10000397	4	4447064	T	C	0.24112	0.233223	cg06860998	4	4398094	0.0242308	0.00119595	2.86024e-91	0.00736614	0.00762311	0.338459	0.0128331	0.0111251	0.254071	0.0136428	0.0121891	0.268273	0.00898858	0.0128892	0.488736	0.023784	0.0134409	0.0848314	0.0341653	0.00764342	6.84589e-05	0.0221531	0.00236938	8.78659e-21
rs10000397	4	4447064	T	C	0.24112	0.233223	cg08291342	4	4398276	0.0249367	0.00092374	1.67344e-160	-0.00264969	0.006888	0.702072	0.00225537	0.00718935	0.755021	0.0310664	0.00807523	0.000333763	0.023845	0.00841306	0.0065657	0.0338553	0.015833	0.0389856	0.0309502	0.0122867	0.0160961	0.0228438	0.00210155	1.60285e-27
rs10000397	4	4447064	T	C	0.24112	0.233223	cg09472821	4	4405913	-0.0156117	0.000713325	3.54037e-106	-0.0202276	0.00856273	0.0220168	-0.02344	0.0104617	0.0294383	-0.00963566	0.00732978	0.194529	-0.0047902	0.00832477	0.567541	-0.0146759	0.0126276	0.252401	-0.00216858	0.015324	0.88821	0.0100075	0.00198728	4.75919e-07
rs10000397	4	4447064	T	C	0.24112	0.233223	cg09917805	4	4763596	-0.0145637	0.00103911	1.25081e-44	-0.00714443	0.00737126	0.337006	0.00315546	0.0104889	0.76476	-0.0220774	0.00908019	0.0185943	-0.0197082	0.00939659	0.0409361	-0.00634853	0.00888651	0.479345	-0.000785595	0.0102489	0.939303	-0.00289882	0.00173219	0.0942291
rs10000397	4	4447064	T	C	0.24112	0.233223	cg22097891	4	4405946	0.0165025	0.000840311	7.24308e-86	-0.00271726	0.00814383	0.740005	0.00226521	0.0107649	0.834173	0.0263391	0.00740579	0.000821798	0.0227678	0.00693892	0.00186869	0.0340656	0.0122448	0.00836375	0.0807707	0.0172333	3.51284e-05	0.0436276	0.00419605	2.55078e-25
rs1000040	15	25750941	G	A	0.715771	0.67925	cg05390077	15	25726500	0.0364057	0.00112094	2.19152e-231	NA	NA	NA	NA	NA	NA	NA	NA	NA	NA	NA	NA	NA	NA	NA	NA	NA	NA	0.000975809	0.0017282	0.57232
rs10000401	4	30935863	G	C	0.716207	1.05753	cg07562487	4	30759432	-0.0315564	0.00135218	1.84969e-120	NA	NA	NA	NA	NA	NA	NA	NA	NA	NA	NA	NA	NA	NA	NA	NA	NA	NA	0.0016102	0.00235415	0.493985
rs10000401	4	30935863	G	C	0.716207	1.05753	cg14369318	4	30759285	-0.00452447	0.000324807	4.18043e-44	-0.0060934	0.00399526	0.133397	-0.0100785	0.00566441	0.0811543	0.000263692	0.00174987	0.880813	0.00278549	0.00201162	0.172171	0.00518344	0.0247043	0.83493	0.0149209	0.0191228	0.440069	0.00185771	0.0016336	0.255461
rs10000401	4	30935863	G	C	0.716207	1.05753	cg19425603	4	30838902	-0.0107739	0.000970708	1.26793e-28	0.00164296	0.00868735	0.850749	0.00533781	0.00996816	0.594642	-0.00739146	0.00704284	0.298896	0.0059231	0.00942941	0.532707	-0.0224145	0.0134212	0.10312	-0.00539959	0.011628	0.645038	-0.00235391	0.00144484	0.103274
rs10000404	4	17115139	T	C	0.147314	0.174516	cg11141743	4	17188725	0.0354309	0.00138781	9.12891e-144	0.0442217	0.0131512	0.00147108	0.0387196	0.0143909	0.00961942	0.0508446	0.0203146	0.015565	0.0429112	0.0209916	0.0461129	-0.0257177	0.0280007	0.36417	0.0164085	0.0179594	0.366664	0.0245139	0.00412245	2.7404e-09
rs10000404	4	17115139	T	C	0.147314	0.174516	cg23316648	4	17096664	0.0546603	0.00124269	0	0.0515254	0.0196059	0.0113172	0.035008	0.0223731	0.123829	0.0588206	0.0138975	9.63703e-05	0.0625753	0.0162295	0.000324896	-0.00434918	0.0189161	0.819387	0.0130904	0.0196682	0.509711	0.0106986	0.00346183	0.00199852
rs10000407	4	147055307	A	C	0.289104	0.152882	cg06372353	4	147095635	-0.0511431	0.000930834	0	-0.0474614	0.0123253	0.000329983	-0.0578684	0.0156667	0.00053932	-0.0197201	0.00835969	0.0221952	-0.0298787	0.00819535	0.000625332	-0.0678599	0.0105972	1.59364e-07	-0.0548265	0.0135109	0.000237703	-0.0182467	0.00293303	4.93624e-10
rs10000416	4	70954347	A	G	0.0995471	0.086283	cg17796348	4	70864093	-0.0101935	0.000820807	2.06515e-35	-0.0153663	0.00526183	0.00519581	-0.00819327	0.00556587	0.14715	-0.0225845	0.00496396	3.34822e-05	-0.00959957	0.00547489	0.085545	-0.0220307	0.00889506	0.0178251	-0.0242564	0.0119253	0.048973	-0.00699096	0.00313656	0.0258232
rs1000042	20	24758596	C	T	0.652112	0.704168	cg11866756	20	24898631	0.0124084	0.000584049	3.6245e-100	-0.00609031	0.00626893	0.335881	-0.00701509	0.00821796	0.397302	0.017486	0.00805567	0.0346373	0.0145764	0.00808769	0.0774098	0.00104131	0.00827966	0.900579	0.0171519	0.0063612	0.0103901	0.003159	0.000972964	0.00116717
rs10000427	4	135274980	T	C	0.421439	0.517565	cg16518176	4	135248367	0.026486	0.000674239	0	0.0771367	0.00885385	1.13975e-11	0.0911776	0.010221	5.4566e-12	0.0335396	0.0050716	2.22249e-08	0.0300379	0.0053369	7.79035e-07	0.0201877	0.00617724	0.00230196	0.00737953	0.00628944	0.247969	0.00719501	0.00140849	3.25036e-07
rs10000428	4	107096708	A	G	0.366734	0.690528	cg24491749	4	107236485	0.0201577	0.00146157	2.85413e-43	-0.00587476	0.00990893	0.555884	-0.0138434	0.0137617	0.319193	-0.0148218	0.0120043	0.222597	-0.0145281	0.011686	0.21948	0.0168161	0.0112684	0.143871	0.0110857	0.0115613	0.343689	0.00359881	0.00255637	0.159195
rs1000043	20	24758545	C	T	0.292028	0.294262	cg11866756	20	24898631	0.00699515	0.000633324	2.31395e-28	-0.00366361	0.00595902	0.54142	-0.00076899	0.0078236	0.922086	0.000207224	0.00795958	0.979331	0.00128066	0.00788357	0.871596	-0.00151996	0.00727895	0.835708	0.00562495	0.00682739	0.415149	0.00309144	0.00140578	0.0278715
rs1000043	20	24758545	C	T	0.292028	0.294262	cg25894160	20	24974513	0.0132597	0.000977336	6.2672e-42	0.00909368	0.00585936	0.126848	0.00163016	0.00435456	0.70969	0.0117446	0.0115208	0.312814	0.00639546	0.0111139	0.56752	0.00425113	0.00825909	0.609729	0.0121505	0.00990552	0.227505	0.0111896	0.00255332	1.17403e-05
rs10000432	4	47511781	T	C	0.641002	0.67177	cg26383193	4	47488375	-0.0131026	0.00108173	9.05243e-34	NA	NA	NA	NA	NA	NA	NA	NA	NA	NA	NA	NA	NA	NA	NA	NA	NA	NA	-0.00199348	0.00171935	0.246278
rs10000433	4	6960801	G	A	0.058974	0.0303729	cg06697600	4	7070879	0.0338243	0.00176415	6.1988e-82	-0.0100812	0.0275513	0.715947	0.0560599	0.0347574	0.112939	0.0136113	0.0206591	0.512954	0.00563193	0.0206517	0.786177	0.075814	0.0331835	0.0280036	0.0446686	0.0262044	0.0964291	0.0670548	0.00649115	5.14614e-25
rs10000433	4	6960801	G	A	0.058974	0.0303729	cg07817883	1	32538562	0.0722566	0.000699794	0	0.0459448	0.00697697	2.46066e-08	0.0342077	0.00699199	1.03821e-05	0.0389199	0.00602902	3.94302e-08	0.0409235	0.00672943	1.52958e-07	0.061885	0.00542465	7.75497e-14	0.0611781	0.00846499	1.21431e-08	0.0878906	0.00194776	0
rs10000433	4	6960801	G	A	0.058974	0.0303729	cg10586619	4	6989536	0.012076	0.000822373	8.12852e-49	-0.00297271	0.010127	0.770299	-0.0231086	0.0115703	0.0511489	-0.00179493	0.00375733	0.634896	-0.0014681	0.00607854	0.81012	-0.00383584	0.00464103	0.413676	0.00561319	0.00501737	0.270269	0.0050351	0.00164321	0.0021827
rs10000433	4	6960801	G	A	0.058974	0.0303729	cg15105060	4	7024189	-0.0290556	0.000611015	0	-0.0109248	0.00716704	0.133608	0.0100599	0.0143581	0.48671	-0.0266259	0.00839416	0.00256389	-0.0124482	0.00736007	0.0968796	0.00570508	0.0442473	0.898088	-0.0947929	0.0360661	0.0123123	-0.15164	0.00604797	9.84096e-139
rs10000433	4	6960801	G	A	0.058974	0.0303729	cg17511541	4	6986192	-0.0449628	0.00142412	8.87133e-219	-0.00611823	0.00894592	0.497126	-0.00258964	0.00925567	0.78077	-0.0513597	0.0203951	0.0149747	-0.0062635	0.00952201	0.51363	-0.0990769	0.0148856	7.21102e-08	-0.0718761	0.0198215	0.000841157	-0.0350213	0.0025917	1.31293e-41
rs10000436	4	76939644	T	A	0.301135	0.330224	cg00809888	4	76862425	0.00433661	0.000220922	8.63472e-86	0.00255131	0.0042963	0.555244	0.0183412	0.00635655	0.00571631	-0.00139712	0.0021571	0.520092	-0.0013328	0.0024552	0.589598	0.0127079	0.00777481	0.110414	0.00466523	0.00573658	0.421145	0.00347302	0.000883456	8.45325e-05
rs10000436	4	76939644	T	A	0.301135	0.330224	cg03493768	4	76996690	0.0292334	0.000680523	0	-0.00828777	0.00803578	0.307239	-0.010086	0.0110287	0.364744	0.0276383	0.0163622	0.0972951	0.0341214	0.0154743	0.031986	0.0203556	0.00973838	0.0433391	-0.0115418	0.00945536	0.229733	0.00411133	0.00135177	0.0023545
rs1000044	20	24758403	C	T	0.652554	0.703962	cg11866756	20	24898631	0.0124203	0.000583878	2.05951e-100	-0.00609031	0.00626893	0.335881	-0.00701509	0.00821796	0.397302	0.017486	0.00805567	0.0346373	0.0145764	0.00808769	0.0774098	0.00106582	0.00829051	0.898384	0.0171449	0.00636445	0.0104554	0.00315314	0.000972726	0.00118884
rs10000442	4	96454206	A	C	0.673176	0.653599	cg03008707	4	96468962	-0.0337992	0.00105572	6.69456e-225	-0.02195	0.0101872	0.0359342	-0.0109206	0.0130352	0.406063	-0.0259172	0.0111331	0.0239192	-0.0238829	0.0117976	0.0481827	-0.000446741	0.00542236	0.93477	-0.010246	0.00585085	0.0879815	-0.000102522	0.00135148	0.939531
rs10000442	4	96454206	A	C	0.673176	0.653599	cg07824265	4	96469029	-0.00951737	0.000443965	6.01429e-102	-0.0173018	0.00626038	0.00793175	-0.0361341	0.00812633	4.7364e-05	-0.0116191	0.00590362	0.0545013	-0.0121993	0.00561725	0.0345489	0.00224168	0.00306239	0.468657	0.00392754	0.00359975	0.282117	0.000264746	0.000419715	0.528187
rs10000442	4	96454206	A	C	0.673176	0.653599	cg14101976	4	96445972	0.00698662	0.000537464	1.23584e-38	0.00384877	0.00827505	0.643836	-0.0120147	0.0161044	0.459063	-0.0185196	0.00363747	5.20135e-06	0.182335	0.0177369	4.98902e-14	0.0154565	0.0153426	0.320103	0.0198532	0.0119828	0.105793	0.00222972	0.00153123	0.145349
rs10000442	4	96454206	A	C	0.673176	0.653599	cg17031751	4	96469067	-0.0202613	0.000734638	1.93723e-167	-0.0179155	0.00821754	0.0338862	-0.0162837	0.0106329	0.13184	-0.0110947	0.00716276	0.127581	-0.0102723	0.00656321	0.123736	-0.0020411	0.00198594	0.310554	-0.0016305	0.00396805	0.683449	-0.000204447	0.000657803	0.755951
rs10000442	4	96454206	A	C	0.673176	0.653599	cg26395507	4	96474383	-0.0100497	0.000777042	2.92132e-38	-0.00609336	0.0101827	0.552219	-0.0261555	0.0168812	0.127472	0.000249998	0.00555095	0.964254	-0.0145155	0.00593916	0.018022	0.0242075	0.0166416	0.153981	-0.0293971	0.0132457	0.0325053	-0.000481378	0.00148132	0.745207
rs10000446	4	119485316	C	T	0.0715157	0.0175847	cg26647566	4	119202418	0.0303212	0.00175128	3.70525e-67	-0.00520498	0.0194317	0.789887	-0.0231648	0.0234051	0.326976	0.0172252	0.0192743	0.375686	0.00033475	0.0184974	0.985632	0.00364377	0.028134	0.897634	0.033237	0.023871	0.171909	0.0112236	0.00416157	0.0069978
rs10000447	4	21859745	T	C	0.00709662	0.0181994	cg03271761	4	21699209	0.0663889	0.00463782	1.77162e-46	0.00572205	0.02434	0.815082	0.0672716	0.0279912	0.019922	-0.032503	0.0409199	0.430697	-0.0261243	0.0417679	0.534457	-0.010305	0.0429118	0.811509	0.000382081	0.0316769	0.990439	0.00279716	0.00950776	0.768607
rs10000447	4	21859745	T	C	0.00709662	0.0181994	cg11612852	4	21699745	0.0912387	0.00476482	9.97768e-82	0.0213943	0.0247405	0.391226	0.0630268	0.0250865	0.015197	0.0320489	0.03216	0.32369	0.0240093	0.029838	0.424753	0.00179793	0.0532936	0.973264	0.0294885	0.048806	0.549303	0.0157996	0.0137865	0.251784
rs10000447	4	21859745	T	C	0.00709662	0.0181994	cg16781992	4	20985623	0.0417158	0.00376146	1.39812e-28	0.0254151	0.0204273	0.219124	0.0277429	0.0258401	0.28804	0.0023133	0.0251056	0.926946	0.0172031	0.0242735	0.481726	0.00284401	0.00769593	0.713771	0.00744604	0.0113865	0.517093	0.0106655	0.00539187	0.0479209
rs10000447	4	21859745	T	C	0.00709662	0.0181994	cg18308184	4	21699435	0.0585868	0.00305257	4.2671e-82	0.0119985	0.0197558	0.546317	0.0393296	0.0379144	0.304477	-0.0193191	0.0192065	0.31923	-0.0178406	0.0171316	0.30261	0.0166159	0.0378037	0.662767	0.00771939	0.0487657	0.875062	-0.00560403	0.00908521	0.537347
rs10000447	4	21859745	T	C	0.00709662	0.0181994	cg23452289	4	21699426	0.099155	0.00441548	1.11273e-111	0.0140227	0.0227226	0.539899	0.0600108	0.0363632	0.105024	0.0316131	0.0285517	0.273392	0.043209	0.0296586	0.15128	0.0243817	0.0542192	0.655491	0.0221751	0.0523831	0.674444	0.00123893	0.0105591	0.906596
rs10000447	4	21859745	T	C	0.00709662	0.0181994	cg23893620	4	20884385	0.0546073	0.00510863	1.14322e-26	NA	NA	NA	NA	NA	NA	NA	NA	NA	NA	NA	NA	NA	NA	NA	NA	NA	NA	0.00124212	0.0105391	0.90618
rs10000447	4	21859745	T	C	0.00709662	0.0181994	cg26748440	4	21699512	0.0877484	0.00412728	2.6323e-100	0.0232683	0.0224236	0.30432	0.0309734	0.0407214	0.450388	-0.0120871	0.0301086	0.689768	0.0129334	0.031158	0.679816	0.039294	0.0520322	0.454793	0.00516771	0.0647001	0.936758	-0.00649451	0.0107434	0.545502
rs10000447	4	21859745	T	C	0.00709662	0.0181994	cg27526346	4	21699534	0.0776518	0.00371031	2.93747e-97	0.01448	0.0146129	0.326411	0.0227882	0.0200198	0.260322	0.0177466	0.0256395	0.491978	0.0237134	0.0229394	0.306134	0.0396598	0.0438304	0.371248	-0.00624119	0.0529383	0.906771	0.00427133	0.00920922	0.642784
rs10000451	4	101942387	T	C	0.273455	0.476466	cg16215913	4	101942275	0.00412818	0.000285208	1.76192e-47	0.00185888	0.00988514	0.852563	0.00314215	0.0174242	0.859673	-0.00799553	0.0073276	0.287567	0.00563935	0.0166598	0.739387	0.0330363	0.0245325	0.198094	-0.0023309	0.0188004	0.902704	-0.00121159	0.00190738	0.525289
rs10000459	4	187124459	A	C	0.413182	0.173544	cg02012338	4	187126139	0.00718748	0.000654564	4.74048e-28	0.0106068	0.00500394	0.0389189	0.0089182	0.00449205	0.0524978	0.0151847	0.007125	0.0379156	0.00539478	0.00702173	0.445854	0.00109681	0.00421886	0.796285	0.00577884	0.00878699	0.514722	0.00176595	0.0020785	0.395531
rs10000459	4	187124459	A	C	0.413182	0.173544	cg09526685	4	187126073	0.0346363	0.00252932	1.10457e-42	0.0319913	0.0208011	0.13024	0.0369792	0.0166496	0.0308163	0.0360219	0.0262597	0.176145	0.0379294	0.0282045	0.18464	-0.00571016	0.0258673	0.82647	-0.0150665	0.0274771	0.586674	-0.00196092	0.00486096	0.686652
rs10000459	4	187124459	A	C	0.413182	0.173544	cg23442198	4	187126114	0.0142214	0.000875929	2.81573e-59	0.0159054	0.00876641	0.0755066	0.0152151	0.00683302	0.0304103	0.021954	0.0141525	0.127026	0.0238061	0.0127208	0.0670274	0.00482949	0.00593572	0.420926	0.00829501	0.018411	0.654877	0.00353957	0.00415537	0.394322
rs10000459	4	187124459	A	C	0.413182	0.173544	cg24794857	4	187113578	0.0227124	0.00145018	2.76152e-55	0.0524268	0.0214825	0.0181829	0.0483057	0.0213724	0.0281086	0.0106505	0.00516305	0.0442381	0.0074108	0.00415456	0.0804109	0.00549446	0.00237033	0.025929	0.00161977	0.00263088	0.541779	0.00147983	0.0010183	0.146158
rs10000471	4	80943688	C	T	0.607643	0.712562	cg12214366	4	80977132	0.0144607	0.00113391	3.00166e-37	NA	NA	NA	NA	NA	NA	NA	NA	NA	NA	NA	NA	NA	NA	NA	NA	NA	NA	0.00308895	0.00201905	0.12604
rs10000472	4	86563164	T	A	0.289776	0.235692	cg02052774	4	86396080	0.00476676	0.000282879	1.03342e-63	0.0188743	0.00483606	0.000279786	0.00282571	0.0124064	0.820742	0.000946226	0.001558	0.546323	0.00370479	0.00203107	0.0740044	0.00260069	0.00410235	0.529911	0.000741549	0.00341873	0.829441	0.00041314	0.00125902	0.742803
rs10000472	4	86563164	T	A	0.289776	0.235692	cg05242526	4	86396103	0.00318944	0.000266391	4.9337e-33	0.0222276	0.0071336	0.00300895	0.018381	0.0152014	0.232177	0.000826969	0.00165114	0.618633	-0.000872687	0.00192765	0.652671	-0.00707883	0.00664566	0.293516	-0.00180069	0.0047157	0.7047	0.000305065	0.00115742	0.79211
rs10000472	4	86563164	T	A	0.289776	0.235692	cg23707400	4	86395991	0.00722519	0.000486454	6.67409e-50	0.0343016	0.0054525	7.16097e-08	0.0254513	0.0131086	0.0577236	0.00162467	0.00392988	0.681037	0.00287729	0.00526595	0.587177	-0.0141811	0.0106393	0.190503	-0.00884429	0.00712838	0.222317	0.00340497	0.0018884	0.0713734
rs10000473	4	178417317	G	C	0.311382	0.541627	cg00398048	4	178364342	0.0391185	0.000758864	0	0.0243571	0.00500385	1.216e-05	0.0227799	0.00672143	0.00135956	0.0366133	0.00759168	1.31975e-05	0.0422018	0.00736133	5.67547e-07	0.0325359	0.012722	0.014658	0.0228905	0.0119272	0.0624947	0.0224127	0.00262247	1.26989e-17
rs10000473	4	178417317	G	C	0.311382	0.541627	cg00826892	4	178366013	0.0164268	0.000977026	1.95774e-63	0.0261066	0.00727649	0.000747106	0.0185376	0.00677304	0.00851406	0.0145904	0.00930811	0.123185	0.0185126	0.00969766	0.061899	0.0211054	0.0126251	0.102799	-0.00491469	0.0103414	0.637333	0.00964691	0.00216847	8.63853e-06
rs10000473	4	178417317	G	C	0.311382	0.541627	cg07155684	4	178364890	0.00583868	0.000496012	5.49169e-32	NA	NA	NA	NA	NA	NA	NA	NA	NA	NA	NA	NA	NA	NA	NA	NA	NA	NA	0.00509619	0.00127457	6.37788e-05
rs10000473	4	178417317	G	C	0.311382	0.541627	cg09976051	4	178362394	-0.0666039	0.00173193	0	NA	NA	NA	NA	NA	NA	NA	NA	NA	NA	NA	NA	NA	NA	NA	NA	NA	NA	-0.00583879	0.0026111	0.0253424
rs10000490	4	129392060	G	A	0.206239	0.147457	cg16301894	4	129389744	0.0987427	0.00490594	4.26829e-90	NA	NA	NA	NA	NA	NA	NA	NA	NA	NA	NA	NA	NA	NA	NA	NA	NA	NA	0.0315838	0.00429758	1.99402e-13
rs10000490	4	129392060	G	A	0.206239	0.147457	cg21956614	4	129439073	0.0148861	0.00075371	7.95578e-87	NA	NA	NA	NA	NA	NA	NA	NA	NA	NA	NA	NA	NA	NA	NA	NA	NA	NA	0.00728034	0.000782311	1.32482e-20
rs10000491	4	151529275	G	A	0.945991	0.76701	cg09895166	4	151615431	0.0612775	0.0013515	0	0.0244499	0.0151068	0.11173	0.0036519	0.0234239	0.876724	0.0705696	0.0198859	0.0008416	0.0467184	0.0195697	0.0207184	0.0415661	0.0174117	0.0220545	0.0593396	0.0222056	0.0110358	0.00133067	0.00434744	0.759542
rs10000491	4	151529275	G	A	0.945991	0.76701	cg20644981	4	152020400	-0.0239153	0.00105888	6.01341e-113	-0.00118069	0.00200457	0.558463	0.00234055	0.00222609	0.298022	-0.0124362	0.0104804	0.240877	-0.0167476	0.0109347	0.131801	-0.011679	0.00844381	0.174695	0.0207028	0.012994	0.119386	0.00196119	0.00286728	0.493982
rs10000497	4	28417836	A	G	0.686421	1.23768	cg02283811	11	576060	0.00567809	0.000558189	2.63456e-24	-0.00458933	0.00743703	0.53992	0.00603307	0.00865746	0.489053	0.000742814	0.00623116	0.905578	-0.00627077	0.00666674	0.351341	0.00933729	0.00835049	0.270513	0.0161848	0.00813988	0.0540128	0.0010652	0.000882734	0.227547
rs1000050	1	162736463	C	T	0.857694	0.708371	cg04510153	1	162660951	0.0128493	0.000612929	1.40649e-97	NA	NA	NA	NA	NA	NA	NA	NA	NA	NA	NA	NA	NA	NA	NA	NA	NA	NA	0.000728389	0.00108325	0.501323
rs1000050	1	162736463	C	T	0.857694	0.708371	cg21880888	1	162602533	0.0116998	0.0009765	4.45049e-33	NA	NA	NA	NA	NA	NA	NA	NA	NA	NA	NA	NA	NA	NA	NA	NA	NA	NA	3.90073e-05	0.00188464	0.983487
rs10000500	4	17115201	T	G	0.147354	0.17452	cg11141743	4	17188725	0.0354194	0.00138787	1.1606e-143	NA	NA	NA	NA	NA	NA	NA	NA	NA	NA	NA	NA	NA	NA	NA	NA	NA	NA	0.0245375	0.00412282	2.65464e-09
rs10000500	4	17115201	T	G	0.147354	0.17452	cg23316648	4	17096664	0.0546523	0.00124256	0	NA	NA	NA	NA	NA	NA	NA	NA	NA	NA	NA	NA	NA	NA	NA	NA	NA	NA	0.0107072	0.00346229	0.00198462
rs10000502	4	140864757	G	T	0.36682	0.473448	cg19755714	4	140842902	0.00904092	0.000631099	1.51283e-46	-0.00828732	0.0069845	0.240911	0.0174434	0.0115422	0.136893	0.0203229	0.00769604	0.0109531	0.00966251	0.00956026	0.316934	-8.08852e-05	0.0106396	0.993974	-0.00510745	0.0114035	0.656781	0.00475127	0.00172211	0.00579805
rs10000506	4	122452903	G	A	0.687462	0.347761	cg16273979	4	122376685	0.012029	0.00067213	1.24867e-71	NA	NA	NA	NA	NA	NA	NA	NA	NA	NA	NA	NA	NA	NA	NA	NA	NA	NA	0.00025588	0.0013644	0.851237
rs10000507	4	185619281	C	T	0.146066	0.143378	cg01714284	4	185714524	-0.00517894	0.000439815	5.23492e-32	-0.0114528	0.00693396	0.104741	-0.0252182	0.0184904	0.178603	0.00114468	0.00189252	0.547964	0.00323139	0.00182845	0.083163	-0.0582911	0.0288408	0.0503519	-0.0505726	0.017328	0.00587971	-0.0124243	0.0035267	0.000426812
rs10000507	4	185619281	C	T	0.146066	0.143378	cg04058563	4	185651563	0.0317884	0.000874336	2.02062e-289	0.024913	0.00566689	5.6034e-05	0.0317413	0.00559081	6.53733e-07	0.0521056	0.00620409	3.47905e-11	0.0275143	0.00609932	3.81421e-05	0.161142	0.0296715	3.43315e-06	0.135699	0.0198941	4.2989e-08	0.05474	0.00328534	2.48065e-62
rs10000507	4	185619281	C	T	0.146066	0.143378	cg12167823	4	185571549	-0.0485789	0.00228486	2.59408e-100	-0.0145601	0.0208635	0.488426	-0.0303984	0.0266099	0.258634	-0.0163921	0.0242696	0.502461	-0.0117399	0.0226409	0.606335	-0.0264692	0.0118989	0.0321298	-0.0173083	0.0130095	0.191306	-0.0272844	0.00528058	2.37967e-07
rs10000507	4	185619281	C	T	0.146066	0.143378	cg26539468	4	185609850	0.0487162	0.000998036	0	0.0167554	0.00988149	0.0960524	0.00293039	0.0120585	0.808969	0.0227533	0.0107661	0.0394781	0.044816	0.0137668	0.00201472	0.000112298	0.0126442	0.99296	0.000756614	0.0174374	0.965618	0.00560149	0.00259798	0.0310761
rs10000507	4	185619281	C	T	0.146066	0.143378	cg27112742	4	185696749	-0.0224529	0.000904784	6.06194e-136	-0.0211498	0.00695692	0.00372698	-0.00165204	0.00691582	0.812157	-0.0129554	0.00928931	0.169166	-0.0248596	0.0107237	0.024486	0.0109448	0.0116318	0.352683	0.00740987	0.00935085	0.433031	-0.0018756	0.00179156	0.295143
rs10000509	4	142265329	A	G	0.0670583	0.0755217	cg13873684	4	142253700	-0.0110237	0.000999013	2.60201e-28	-0.0039334	0.0100554	0.6973	0.0167833	0.0142272	0.243608	-0.00394494	0.0054389	0.471571	0.00126316	0.00524394	0.810615	-0.00428626	0.0117947	0.718317	-0.00391133	0.0118294	0.742729	-0.0201478	0.00305441	4.21519e-11
rs10000511	4	155351991	T	C	0.609659	0.421606	cg04517429	4	155413618	-0.00463267	0.000469275	5.50782e-23	-0.00294363	0.00615445	0.634485	-0.00274675	0.00868172	0.753003	-0.0040593	0.00387769	0.300113	-0.00691789	0.00428818	0.112862	-0.00552224	0.00754693	0.468828	-0.00931896	0.00793996	0.247828	-0.001686	0.00148833	0.257292
rs10000512	4	56469022	C	A	0.182982	0.113435	cg01447185	4	56212994	0.0032512	0.000241013	1.79764e-41	0.000875559	0.00261796	0.739416	0.00128462	0.00354381	0.718479	-0.002294	0.00266415	0.393234	-0.0012852	0.00170109	0.453415	-0.00037353	0.00249455	0.881763	-0.00197712	0.00307619	0.524267	0.00130733	0.000498323	0.00870395
rs10000512	4	56469022	C	A	0.182982	0.113435	cg01802532	4	56475905	-0.0168084	0.00111151	1.15783e-51	-0.0147236	0.00860754	0.0932416	-0.0198853	0.00893492	0.0304907	-0.0195525	0.0108743	0.0780891	-0.0126479	0.0115267	0.277675	-0.00238411	0.0136419	0.862193	-0.00953957	0.0156555	0.545924	-0.0039601	0.00264521	0.134371
rs10000519	4	113619997	G	A	0.357903	0.543773	cg24071582	4	113430656	0.00646141	0.000529917	3.37637e-34	0.00019557	0.00233036	0.933446	-0.0100524	0.00669607	0.139461	0.00226429	0.00136037	0.102151	0.0043134	0.00159664	0.00934677	0.00411318	0.00304113	0.184203	0.00304437	0.00340853	0.377393	-0.000336155	0.00089344	0.706733
rs10000533	4	9555750	A	C	0.128978	0.113611	cg01511880	1	157015212	-0.0148047	0.00094034	7.55227e-56	-0.000284302	0.00844341	0.973271	0.0213497	0.0255319	0.406946	-0.00674167	0.00375649	0.0786333	-0.0070818	0.00426122	0.102664	-0.000591009	0.00411054	0.886435	0.000378013	0.00608918	0.950825	-0.00445817	0.00239096	0.0622379
rs10000533	4	9555750	A	C	0.128978	0.113611	cg08475853	4	9492758	-0.0110592	0.000567997	1.95533e-84	-0.0244703	0.00883043	0.00777643	-0.0270939	0.00860367	0.00273723	-0.0240205	0.00729912	0.00181642	-0.0138721	0.00811468	0.093435	-0.021771	0.00835241	0.0129929	-0.0215612	0.00938585	0.0272075	-0.00651105	0.00228398	0.00436158
rs10000538	4	101942483	T	C	0.273459	0.311361	cg16215913	4	101942275	0.00411597	0.00028457	2.05074e-47	NA	NA	NA	NA	NA	NA	NA	NA	NA	NA	NA	NA	NA	NA	NA	NA	NA	NA	-0.00121262	0.00190719	0.524894
rs1000054	3	13432141	G	A	0.348069	0.0882724	cg05710562	3	13323633	0.00633603	0.000522875	8.51319e-34	-0.00104459	0.00544088	0.848512	0.0130577	0.00841454	0.126893	-0.000259019	0.00291408	0.929521	0.00160791	0.0029896	0.593029	0.0118042	0.0035763	0.00210415	0.00739237	0.00298438	0.0178125	0.000829191	0.00085635	0.332902
rs10000544	4	120270705	G	A	0.351872	0.298685	cg05550861	4	120222222	-0.010161	0.000399729	1.52799e-142	-0.0122111	0.00411949	0.00460409	-0.0149915	0.00621858	0.0195617	-0.00926008	0.0036978	0.0155123	-0.0122267	0.00282581	7.05823e-05	-0.0107495	0.00335364	0.00273368	-0.00998236	0.00284298	0.00116733	-0.0019999	0.000932734	0.0320227
rs10000544	4	120270705	G	A	0.351872	0.298685	cg08957091	4	120448071	0.019488	0.000667213	1.53291e-187	0.025684	0.0060372	8.96928e-05	0.0185642	0.0067596	0.00830547	0.0122843	0.00759699	0.112047	0.0158613	0.00752711	0.0400351	0.0197118	0.0112357	0.0874257	0.000586172	0.008436	0.944968	0.00533314	0.00198426	0.00719416
rs10000544	4	120270705	G	A	0.351872	0.298685	cg09350414	4	120222193	-0.00162472	0.00013371	5.66272e-34	-0.00758443	0.00327256	0.0245216	-0.0124278	0.00361715	0.00118303	-0.00252451	0.00155137	0.109842	-0.00461577	0.00155967	0.00466521	-0.00582303	0.0019296	0.00452843	-0.00471521	0.00214764	0.0343033	-0.000469315	0.000630478	0.456646
rs10000544	4	120270705	G	A	0.351872	0.298685	cg10183150	4	120222239	-0.024641	0.000776813	8.07912e-221	-0.0207664	0.00785537	0.0108712	-0.021277	0.012203	0.0872552	-0.0219405	0.00642821	0.00126578	-0.0216407	0.00622988	0.00105592	-0.0239166	0.00618704	0.000419866	-0.0158227	0.00519975	0.00423453	-0.00451915	0.00152303	0.00300506
rs10000544	4	120270705	G	A	0.351872	0.298685	cg13609457	4	120235615	0.0253249	0.00130056	1.88361e-84	0.0435194	0.0120375	0.000686773	0.0133067	0.0154405	0.392829	0.0261917	0.0106808	0.0177323	0.0194734	0.0112816	0.09038	0.0162836	0.00773378	0.0422878	0.0143302	0.00980827	0.152681	0.00188858	0.00223823	0.398791
rs10000544	4	120270705	G	A	0.351872	0.298685	cg21123740	4	120502068	0.0252392	0.000803696	1.78954e-216	0.0237738	0.0095507	0.016106	0.025878	0.0127086	0.0469342	0.0318717	0.00788151	0.000178118	0.0225533	0.00701411	0.00226217	-0.00545418	0.0135068	0.688616	0.0266422	0.0102132	0.0129273	0.00510802	0.00174252	0.00337441
rs10000544	4	120270705	G	A	0.351872	0.298685	cg25214090	10	38739885	0.0105724	0.000488611	7.93002e-104	0.00857487	0.00421455	0.0471075	0.00343912	0.00364217	0.349493	0.00815074	0.00408072	0.0511323	0.00360062	0.00366406	0.330402	0.0141043	0.00621102	0.0289085	0.00691452	0.00576449	0.237759	0.00328249	0.00117675	0.00527951
rs10000547	4	11427419	T	C	0.162166	0.281865	cg16957523	4	11431359	0.0154945	0.00108469	2.7234e-46	0.0394534	0.00823792	1.48115e-05	0.043262	0.00927673	2.27668e-05	0.0139645	0.00535103	0.0118656	0.0160754	0.00666764	0.0195522	0.0015311	0.0277012	0.956211	0.0167367	0.0193976	0.393648	0.0107768	0.0025551	2.46721e-05
rs10000548	4	11427420	T	G	0.162168	0.183967	cg16957523	4	11431359	0.0154429	0.00108346	4.27483e-46	0.0394534	0.00823792	1.48115e-05	0.043262	0.00927673	2.27668e-05	0.0139645	0.00535103	0.0118656	0.0160754	0.00666764	0.0195522	0.0015311	0.0277012	0.956211	0.0167367	0.0193976	0.393648	0.0107769	0.0025551	2.46697e-05
rs1000055	18	46581313	G	A	0.448007	0.273493	cg02611770	18	46502975	-0.0180926	0.000668419	2.35675e-161	NA	NA	NA	NA	NA	NA	NA	NA	NA	NA	NA	NA	NA	NA	NA	NA	NA	NA	-0.00135659	0.000948321	0.152569
rs1000055	18	46581313	G	A	0.448007	0.273493	cg06208130	18	46570302	0.00624529	0.000461635	1.05973e-41	NA	NA	NA	NA	NA	NA	NA	NA	NA	NA	NA	NA	NA	NA	NA	NA	NA	NA	1.83504e-05	0.000842523	0.982623
rs1000055	18	46581313	G	A	0.448007	0.273493	cg15927357	18	47013900	-0.0160254	0.00104622	5.85744e-53	NA	NA	NA	NA	NA	NA	NA	NA	NA	NA	NA	NA	NA	NA	NA	NA	NA	NA	-0.00329807	0.00134651	0.0143115
rs1000055	18	46581313	G	A	0.448007	0.273493	cg20811236	18	46501400	0.0190038	0.000956347	7.21952e-88	NA	NA	NA	NA	NA	NA	NA	NA	NA	NA	NA	NA	NA	NA	NA	NA	NA	NA	0.00389075	0.00207503	0.0607878
rs1000055	18	46581313	G	A	0.448007	0.273493	cg23825482	18	46503012	-0.00452529	0.000339207	1.3403e-40	NA	NA	NA	NA	NA	NA	NA	NA	NA	NA	NA	NA	NA	NA	NA	NA	NA	NA	-4.60231e-05	0.000455602	0.919538
rs10000553	4	169903609	T	C	0.766902	0.433352	cg08947774	4	169644750	-0.0120303	0.000956226	2.6867e-36	0.00202028	0.0100219	0.841042	-0.0332942	0.0138242	0.0196752	-0.006563	0.00854399	0.445945	-0.00402121	0.00498454	0.423564	-0.00666357	0.0100001	0.509212	0.0155789	0.014407	0.286359	-0.000845327	0.00184967	0.64766
rs10000553	4	169903609	T	C	0.766902	0.433352	cg13573928	4	169754534	-0.007366	0.000665313	1.72507e-28	0.0114243	0.00821299	0.170263	0.043733	0.0118446	0.000541781	-0.0230984	0.00643424	0.000742303	-0.0224599	0.00718235	0.00291464	-0.0115041	0.00549928	0.04318	-0.0122136	0.00846136	0.157087	0.000184465	0.00124859	0.882549
rs10000553	4	169903609	T	C	0.766902	0.433352	cg14069287	4	169631613	-0.0140037	0.00093287	6.18364e-51	0.00544254	0.0065783	0.411894	0.00951616	0.00937078	0.314654	-0.0146969	0.00880276	0.101132	-0.00912116	0.00741237	0.224144	-0.016176	0.0114106	0.164446	-0.0131084	0.011061	0.243334	-0.00125867	0.0016925	0.457072
rs10000557	4	152093965	A	G	0.946793	0.785599	cg02075410	4	151504138	0.00219551	0.000246108	4.62296e-19	-0.00135563	0.000957231	0.162798	0.000528312	0.00171511	0.759311	8.77039e-06	0.00143403	0.995144	0.000527053	0.00127275	0.680532	0.0251547	0.0344047	0.469177	0.00442011	0.0265027	0.868428	-2.71513e-05	0.00327582	0.993387
rs10000557	4	152093965	A	G	0.946793	0.785599	cg03479572	4	152017137	-0.0117628	0.000534682	2.90535e-107	-0.0182625	0.00598746	0.00362371	-0.0183802	0.00867715	0.039049	0.000402455	0.00410132	0.922215	0.000159977	0.0062334	0.979625	-0.0103646	0.0104776	0.328812	-0.0158629	0.0118905	0.190117	0.00157552	0.00229635	0.492652
rs10000557	4	152093965	A	G	0.946793	0.785599	cg06110802	4	152020177	-0.0159866	0.000966506	1.87035e-61	-0.0124357	0.00839559	0.1447	0.00550579	0.0152398	0.719384	-0.00413393	0.00756664	0.587217	0.00375543	0.00772331	0.628875	-0.016111	0.0116172	0.173576	0.0122109	0.0121017	0.319343	0.00399506	0.00211915	0.0594
rs10000557	4	152093965	A	G	0.946793	0.785599	cg09895166	4	151615431	0.050603	0.00153685	9.17506e-238	-0.00104181	0.0113658	0.927326	0.00581051	0.0171738	0.736499	0.0344215	0.0155659	0.0315207	0.0268991	0.0146658	0.0724713	0.0485953	0.018784	0.013632	0.0669807	0.0233158	0.00662356	0.00324038	0.00451051	0.472507
rs10000557	4	152093965	A	G	0.946793	0.785599	cg20644981	4	152020400	-0.0296141	0.00105847	2.99969e-172	-0.00130752	0.00146459	0.376183	0.000454149	0.00164993	0.784234	-0.0124271	0.00759947	0.108152	-0.012459	0.00801899	0.126442	-0.0114599	0.00925654	0.2233	0.022725	0.0137798	0.107361	0.00201414	0.00297947	0.499038
rs1000056	5	94322982	T	C	0.620286	0.740801	cg02028216	5	94330872	0.0044542	0.000329307	1.09866e-41	-0.00291343	0.00661931	0.661695	0.00386263	0.00857389	0.654251	0.00618071	0.00347703	0.0814355	0.00119573	0.00342388	0.728352	0.00808867	0.00769163	0.299616	0.00356999	0.00625085	0.57128	0.000533118	0.000659954	0.419199
rs10000571	4	189352262	T	C	0.213622	0.232267	cg12279688	4	189333449	0.0269099	0.00182969	5.78565e-49	NA	NA	NA	NA	NA	NA	NA	NA	NA	NA	NA	NA	NA	NA	NA	NA	NA	NA	0.0187708	0.00520018	0.000306616
rs10000573	4	99048785	G	C	0.39717	0.427287	cg00999950	4	99064541	0.00940931	0.000370997	6.58237e-142	0.0283737	0.00541706	3.11201e-06	0.0295587	0.00549463	1.88725e-06	0.0172733	0.00426377	0.000173959	0.0151091	0.00350647	7.48924e-05	0.00306449	0.0014354	0.0392744	0.0037828	0.00127927	0.00531631	0.000907789	0.00043873	0.038534
rs10000573	4	99048785	G	C	0.39717	0.427287	cg03467027	4	99064603	0.0182401	0.000594053	4.94996e-207	0.0347425	0.00737284	1.92814e-05	0.0326445	0.00744821	5.85877e-05	0.0163385	0.00403095	0.000172787	0.0131068	0.00442558	0.00463749	0.000619101	0.00199759	0.758312	0.00211406	0.0017556	0.235966	0.00148868	0.000522505	0.00438392
rs10000573	4	99048785	G	C	0.39717	0.427287	cg03676636	4	99064102	0.0947669	0.00125482	0	0.0781388	0.00971979	1.26196e-10	0.0434232	0.00875066	8.15164e-06	0.103126	0.0133915	4.27659e-10	0.0992585	0.015087	2.51617e-08	0.00757886	0.00969319	0.439133	0.0286588	0.00892033	0.00267872	0.0166322	0.00263371	2.69959e-10
rs10000573	4	99048785	G	C	0.39717	0.427287	cg07917127	4	99064746	0.0262097	0.000677629	0	0.0529113	0.00747384	4.07538e-09	0.0471991	0.00971561	1.16889e-05	0.0271011	0.00625938	6.99125e-05	0.0229797	0.00585233	0.000259416	0.000466888	0.00278544	0.867773	0.00644176	0.0026903	0.021684	0.00181236	0.000628251	0.00391699
rs10000573	4	99048785	G	C	0.39717	0.427287	cg10515332	4	99064459	0.0233949	0.000645918	2.99338e-287	0.0521365	0.00833358	8.12281e-08	0.0542731	0.00945043	5.17005e-07	0.0252764	0.00585694	7.32465e-05	0.0342187	0.00687914	7.81921e-06	0.00303482	0.00187893	0.114544	0.00166597	0.00147162	0.264703	0.00203606	0.000600913	0.000703321
rs10000573	4	99048785	G	C	0.39717	0.427287	cg17366294	4	99064904	0.0698017	0.000993188	0	0.0851376	0.0112547	7.00101e-10	0.090552	0.0132567	1.00783e-08	0.0668485	0.0122511	1.43662e-06	0.0586527	0.0118964	9.10801e-06	0.00483968	0.00288533	0.101684	0.00505234	0.00270024	0.0690503	0.00517865	0.00101834	3.66885e-07
rs10000573	4	99048785	G	C	0.39717	0.427287	cg18180107	4	99064573	0.0197726	0.000545233	5.88315e-288	0.0323042	0.00656032	9.30218e-06	0.0329219	0.00583831	7.50078e-07	0.0172643	0.00399143	7.09256e-05	0.017138	0.00403021	9.02582e-05	0.00172349	0.00148995	0.254596	0.00195996	0.0013629	0.158597	0.00197958	0.000512687	0.000112836
rs10000573	4	99048785	G	C	0.39717	0.427287	cg24818145	4	99064322	0.0281097	0.000662298	0	NA	NA	NA	NA	NA	NA	NA	NA	NA	NA	NA	NA	NA	NA	NA	NA	NA	NA	0.00132227	0.000535766	0.0135871
rs10000576	4	88459017	A	C	0.442008	0.289826	cg05350879	4	88451223	-0.00451046	0.000283036	3.56397e-57	-0.000242856	0.00277403	0.93058	-0.0170188	0.00560885	0.00378849	-0.00145555	0.00287599	0.614965	0.00539414	0.00266768	0.0484338	-0.0167126	0.0179225	0.356968	-0.0205823	0.0133465	0.131325	-0.000503936	0.00186131	0.786589
rs10000576	4	88459017	A	C	0.442008	0.289826	cg08003102	4	88451496	0.00737693	0.000599499	8.49674e-35	0.00472985	0.00748801	0.530433	0.0106623	0.0129157	0.412917	-0.00136462	0.00334014	0.684578	0.00373505	0.00345221	0.284374	0.012267	0.0112323	0.281656	0.00801822	0.0129163	0.538449	0.00489489	0.00265758	0.065496
rs10000580	4	5166703	C	G	0.508046	0.5163	cg08906246	4	5167599	0.0202402	0.000934544	5.12929e-104	0.0323292	0.00683973	1.83522e-05	0.0292094	0.00788982	0.000525372	0.0398601	0.0104135	0.000354814	0.0385971	0.0105823	0.000622409	-0.0311355	0.018576	0.101925	-0.00940917	0.0127959	0.466655	0.00376054	0.00199469	0.0593922
rs10000582	4	9856695	A	C	0.104307	0.0248658	cg00071950	4	10020882	-0.0438778	0.00233239	5.97751e-79	-0.0891732	0.0330243	0.00937904	-0.0593535	0.0365529	0.110591	-0.0431288	0.0186831	0.0250639	-0.0566883	0.0192543	0.00486595	-0.0111968	0.00441466	0.015435	-0.0143748	0.00589685	0.0195693	-0.0108453	0.00226686	1.71591e-06
rs10000582	4	9856695	A	C	0.104307	0.0248658	cg11266682	4	10021025	-0.0717287	0.00347664	1.42798e-94	-0.0980083	0.0366663	0.0100718	-0.0740018	0.0394268	0.0662525	-0.114613	0.0358867	0.00240807	-0.100549	0.0345853	0.0053847	-0.0276213	0.0119713	0.0265807	-0.0468396	0.0176263	0.0114543	-0.026057	0.00545309	1.76709e-06
rs10000582	4	9856695	A	C	0.104307	0.0248658	cg21744417	4	9760275	0.0207403	0.0016555	5.23708e-36	0.00332064	0.0189131	0.861324	0.000857256	0.0155761	0.956324	0.00825537	0.0289389	0.776594	0.00381512	0.0262521	0.885026	0.0746103	0.0495066	0.14006	0.0694976	0.0515659	0.185722	0.0539072	0.0123586	1.28928e-05
rs10000582	4	9856695	A	C	0.104307	0.0248658	cg23109323	4	10052335	-0.047571	0.00210131	1.80274e-113	-0.0327874	0.0159236	0.044614	-0.0487976	0.0164117	0.00448943	-0.0706913	0.0270678	0.0118061	-0.0560852	0.0268099	0.0414399	-0.0460568	0.0201679	0.0280697	-0.0155086	0.0332945	0.644016	-0.0175291	0.00479343	0.000255289
rs10000584	4	19410119	C	A	0.0671054	0.0946691	cg12253071	4	19740944	-0.0506432	0.0024452	2.73977e-95	-0.0417713	0.0222639	0.0663578	-0.0523188	0.0246488	0.0386657	-0.0172186	0.0243077	0.481947	-0.0285477	0.0256849	0.271584	-0.0245872	0.0260781	0.351724	0.0221792	0.02089	0.295068	-0.0102282	0.00504688	0.0426991
rs10000595	4	53646007	C	A	0.0743668	0.118298	cg00812761	4	53799391	-0.015438	0.000805233	6.33063e-82	NA	NA	NA	NA	NA	NA	NA	NA	NA	NA	NA	NA	NA	NA	NA	NA	NA	NA	-0.00391635	0.00373365	0.294209
rs10000595	4	53646007	C	A	0.0743668	0.118298	cg08405119	4	53728999	0.0164493	0.00115543	5.43309e-46	NA	NA	NA	NA	NA	NA	NA	NA	NA	NA	NA	NA	NA	NA	NA	NA	NA	NA	0.00929358	0.00310707	0.00277962
rs10000595	4	53646007	C	A	0.0743668	0.118298	cg14387312	4	53704546	-0.0408648	0.000894312	0	NA	NA	NA	NA	NA	NA	NA	NA	NA	NA	NA	NA	NA	NA	NA	NA	NA	NA	-0.00185456	0.00202826	0.360527
rs10000595	4	53646007	C	A	0.0743668	0.118298	cg26519401	4	53729056	0.0199164	0.00109666	1.05314e-73	NA	NA	NA	NA	NA	NA	NA	NA	NA	NA	NA	NA	NA	NA	NA	NA	NA	NA	0.000788894	0.00321779	0.806327
rs10000606	4	77961377	A	G	0.411034	0.434252	cg12314730	4	78032003	-0.0748102	0.00125055	0	NA	NA	NA	NA	NA	NA	NA	NA	NA	NA	NA	NA	NA	NA	NA	NA	NA	NA	-0.000826271	0.00092521	0.371823
rs10000606	4	77961377	A	G	0.411034	0.434252	cg17080371	4	77994145	0.0183539	0.00081502	2.6724e-112	NA	NA	NA	NA	NA	NA	NA	NA	NA	NA	NA	NA	NA	NA	NA	NA	NA	NA	0.00960626	0.0023907	5.86496e-05
rs10000610	4	159033175	A	G	0.591917	0.672853	cg03450635	4	159094213	-0.0119783	0.000765199	3.13069e-55	-0.00832548	0.00746587	0.270018	-0.00457143	0.00864759	0.599351	-0.0148613	0.00957654	0.126883	-0.0186873	0.00778672	0.0200897	-0.00779038	0.00618474	0.215491	-0.00407371	0.00541663	0.45664	-0.000603079	0.0012702	0.634935
rs10000610	4	159033175	A	G	0.591917	0.672853	cg03996539	4	159094517	-0.0120569	0.000724806	3.907e-62	-0.0174066	0.00761592	0.0264697	-0.011369	0.00949482	0.23669	-0.00519139	0.00643101	0.423275	-0.00861177	0.00772261	0.270019	-0.000535128	0.00974512	0.956496	-0.0055957	0.00533232	0.300626	0.000464793	0.00109537	0.671328
rs10000610	4	159033175	A	G	0.591917	0.672853	cg12543949	4	159094034	-0.00531454	0.000352893	2.97204e-51	-0.00128264	0.00435685	0.76965	-0.00107229	0.00481403	0.824626	-0.00713878	0.00356001	0.050255	-0.00366294	0.00342289	0.289598	-0.00101132	0.00394669	0.799144	-0.000721552	0.00381052	0.85082	0.000442677	0.000734763	0.546858
rs10000610	4	159033175	A	G	0.591917	0.672853	cg24170465	4	159094277	-0.00725887	0.00076639	2.75829e-21	-0.00228671	0.0064753	0.725436	0.00352514	0.00655804	0.593239	-0.0256825	0.00889871	0.00570544	-0.0356716	0.0121782	0.00507168	-0.0109299	0.0160016	0.498717	-0.00940237	0.0115429	0.4204	9.90738e-05	0.00200891	0.960666
rs10000613	4	184898791	G	C	0.549494	0.487052	cg19784873	4	184911153	0.00495064	0.00039838	1.86614e-35	0.00673806	0.00424068	0.118262	-0.000245143	0.00817342	0.97619	0.0140741	0.00447552	0.00277204	0.00706259	0.00389933	0.0759962	-0.0162553	0.00861946	0.0669709	0.0119714	0.00863783	0.17385	-0.000619211	0.00102381	0.545304
rs10000619	4	4855843	C	T	0.0587224	0.105775	cg14039306	4	4862240	-0.017763	0.00136706	1.33138e-38	-0.0296853	0.0226299	0.19547	-0.0161186	0.0390312	0.681362	-0.0244028	0.0220334	0.273259	-0.0304249	0.0209691	0.152919	-0.00758083	0.00871137	0.389643	-0.0142279	0.00655848	0.0363753	-0.00924598	0.00337912	0.00621514
rs10000619	4	4855843	C	T	0.0587224	0.105775	cg23634395	4	21306048	-0.0110579	0.000705408	2.20968e-55	-0.0226415	0.0172671	0.195646	-0.0186489	0.0387467	0.632359	-0.0071132	0.00610405	0.249309	-0.00507311	0.00585857	0.390585	0.00384446	0.00451176	0.399498	-0.000126953	0.00390392	0.974228	-0.0064017	0.00323851	0.0480709
rs10000620	4	113203204	A	G	0.509235	0.399806	cg01787884	4	113152148	0.0147656	0.000537727	5.38595e-166	0.0238942	0.00503844	1.73923e-05	0.0334307	0.0121607	0.00824546	0.0106423	0.00253565	0.00010824	0.0034525	0.00303258	0.260244	0.00106494	0.00244724	0.665908	0.000231952	0.00261	0.929652	8.25322e-06	0.000528519	0.987541
rs10000620	4	113203204	A	G	0.509235	0.399806	cg25198847	4	113192515	0.00808677	0.00063869	9.66397e-37	0.00201005	0.0037833	0.597521	0.0038643	0.00363042	0.292151	0.0268822	0.0100258	0.00985519	0.0206279	0.00743775	0.00772934	-0.0137905	0.00876449	0.123905	-0.000149826	0.0092552	0.987169	-0.00280312	0.00151644	0.0645319
rs10000629	4	154342479	A	C	0.0268617	0.0617198	cg00883123	4	154373513	0.025065	0.00163225	3.22579e-53	0.000288986	0.00907913	0.974732	0.00743657	0.010438	0.47943	0.0337413	0.0317927	0.293558	-0.010149	0.00978136	0.304356	0.0069707	0.0517626	0.893586	-0.00514167	0.0242424	0.833167	-0.0027758	0.00418015	0.506663
rs10000629	4	154342479	A	C	0.0268617	0.0617198	cg08758887	4	154373479	0.0200202	0.00136321	7.91137e-49	NA	NA	NA	NA	NA	NA	NA	NA	NA	NA	NA	NA	NA	NA	NA	NA	NA	NA	-0.0035031	0.00463281	0.44956
rs10000631	4	157662289	C	T	0.103463	0.0819967	cg19518666	4	157692845	0.0297649	0.00225219	7.09745e-40	0.00769698	0.0071435	0.286337	0.014388	0.0117747	0.227349	0.0272689	0.012556	0.034547	0.0287201	0.0126962	0.0279817	0.0082459	0.0145169	0.573363	-0.0160165	0.0140953	0.262944	-0.0253291	0.00378216	2.1275e-11
rs10000649	4	17533838	T	C	0.257225	0.230691	cg08808571	4	17513338	-0.00375521	0.000291534	5.76878e-38	-0.00710612	0.00409109	0.0884288	-0.0176522	0.00809091	0.0337624	-0.000183176	0.00239496	0.939333	0.000610121	0.00206411	0.768747	-0.00456091	0.00237512	0.0623501	0.000419953	0.00349032	0.904864	0.000140983	0.000436576	0.746748
rs10000649	4	17533838	T	C	0.257225	0.230691	cg26689483	4	17513197	-0.0401269	0.00196572	1.27239e-92	-0.0514265	0.0179405	0.00601758	-0.0508583	0.0215885	0.022365	-0.0129995	0.00720969	0.077289	-0.0272285	0.00902698	0.00398319	-0.0217022	0.00862238	0.0161758	-0.0135745	0.00708987	0.0630899	-0.0107747	0.00277781	0.000104959
rs10000655	4	151529470	G	C	0.943551	0.744103	cg09895166	4	151615431	0.0607846	0.00134893	0	0.0303123	0.0135926	0.0301721	0.00250095	0.021536	0.908006	0.0654125	0.0182435	0.000752352	0.0437179	0.0179541	0.0184296	0.0448435	0.0184216	0.0197296	0.0482317	0.0214445	0.0303792	0.000671887	0.00424275	0.874172
rs10000655	4	151529470	G	C	0.943551	0.744103	cg20644981	4	152020400	-0.0236677	0.00105383	1.05317e-111	-0.000825455	0.00184545	0.656558	0.00195456	0.00205032	0.344938	-0.00615134	0.00972868	0.530023	-0.0127026	0.0101259	0.21539	-0.0111823	0.0089984	0.221592	0.0172778	0.0123443	0.169724	0.00220977	0.00280551	0.430899
rs1000068	17	48298966	T	C	0.745523	0.619229	cg21141329	17	48290459	0.00450311	0.000488369	2.95133e-20	NA	NA	NA	NA	NA	NA	NA	NA	NA	NA	NA	NA	NA	NA	NA	NA	NA	NA	0.00118733	0.00181514	0.513031
rs1000068	17	48298966	T	C	0.745523	0.619229	cg21766667	17	48287888	-0.0571045	0.00124988	0	NA	NA	NA	NA	NA	NA	NA	NA	NA	NA	NA	NA	NA	NA	NA	NA	NA	NA	-0.000969391	0.00200069	0.62801
rs10000683	4	134474233	T	C	0.630368	0.489863	cg15297220	4	134589655	0.0231471	0.00108588	8.00156e-101	0.00588415	0.00777999	0.452938	0.0142739	0.00881144	0.111415	0.00985272	0.00975332	0.317172	0.00753485	0.00952001	0.432333	0.0121377	0.0183645	0.512641	0.0163556	0.0107775	0.137399	-0.00167111	0.00184681	0.365536
rs10000684	4	70835403	G	T	0.0840408	0.0650763	cg17796348	4	70864093	-0.0125015	0.00091523	1.77326e-42	-0.0225224	0.00622029	0.000675318	-0.0141999	0.00668222	0.0384508	-0.0220103	0.00652985	0.00143595	-0.0100409	0.00677167	0.144284	-0.0261972	0.00903672	0.00618759	-0.0346017	0.0118714	0.00593879	-0.00637186	0.00323212	0.0486763
rs1000070	1	222359612	C	T	0.344121	0.481273	cg03970900	1	222440048	0.0286677	0.00103178	6.62525e-170	-0.00111079	0.0145719	0.939536	0.011243	0.01583	0.480795	0.00156293	0.019414	0.936151	0.0114449	0.0178065	0.523273	0.028777	0.0178132	0.114478	0.0112027	0.00870561	0.205937	0.00248668	0.00207051	0.229752
rs10000700	4	113203271	A	G	0.504521	0.389934	cg01787884	4	113152148	0.014941	0.000537929	8.70143e-170	0.0245038	0.0048971	7.05889e-06	0.0252739	0.012387	0.046509	0.0121517	0.00235788	4.18209e-06	0.00402998	0.00298311	0.18268	0.00119759	0.00236545	0.615582	0.000641983	0.00260035	0.806328	9.62663e-06	0.000534719	0.985636
rs10000700	4	113203271	A	G	0.504521	0.389934	cg25198847	4	113192515	0.00780389	0.000640639	3.90432e-34	0.00125134	0.00374659	0.739754	0.00289058	0.00360621	0.426529	0.0267861	0.00990091	0.00925217	0.0239563	0.00713956	0.0015024	-0.0182857	0.00823275	0.0323794	-0.00484129	0.00919397	0.601551	-0.00295482	0.00153334	0.0539736
rs10000702	4	157692331	G	A	0.339668	0.868579	cg19518666	4	157692845	0.0253573	0.00104475	3.95877e-130	0.0120486	0.00536248	0.0290067	0.0245649	0.00863579	0.00638645	0.0238972	0.00964844	0.0166137	0.0267099	0.00966484	0.00793338	0.00970534	0.00674394	0.158303	0.0165621	0.00755901	0.0346518	-0.00382	0.0023802	0.108515
rs10000708	4	42475352	T	G	0.627467	0.708582	cg11065575	4	42403471	0.0416462	0.00139076	5.10796e-197	NA	NA	NA	NA	NA	NA	NA	NA	NA	NA	NA	NA	NA	NA	NA	NA	NA	NA	0.00187177	0.00167248	0.263073
rs10000708	4	42475352	T	G	0.627467	0.708582	cg13587180	4	42403248	0.0447372	0.00160248	1.63947e-171	NA	NA	NA	NA	NA	NA	NA	NA	NA	NA	NA	NA	NA	NA	NA	NA	NA	NA	0.00351305	0.00190602	0.0653094
rs10000708	4	42475352	T	G	0.627467	0.708582	cg17078326	4	4509338	-0.0148241	0.000649385	2.42621e-115	NA	NA	NA	NA	NA	NA	NA	NA	NA	NA	NA	NA	NA	NA	NA	NA	NA	NA	-0.000526277	0.00101694	0.6048
rs10000714	4	11427600	T	C	0.183216	0.260002	cg16957523	4	11431359	0.0171656	0.000953184	1.66538e-72	0.0352724	0.00736095	1.4681e-05	0.0359784	0.00852423	0.000100159	0.0109601	0.00485467	0.0282784	0.0165296	0.00584784	0.00670295	0.0020771	0.0279358	0.94112	0.00873705	0.0184648	0.638797	0.00919638	0.00237154	0.000105403
rs10000714	4	11427600	T	C	0.183216	0.260002	cg24093763	4	11431253	0.0119749	0.000844778	1.30564e-45	0.0112736	0.0121342	0.357225	0.017768	0.0153604	0.252768	0.0104504	0.00502378	0.0425512	0.00826112	0.00615504	0.185485	0.0288679	0.0147197	0.0572172	-0.00944014	0.0100152	0.351848	0.000286155	0.00112885	0.799887
rs10000719	4	186242233	T	C	0.098795	0.0603547	cg26741686	4	186318356	-0.048386	0.00236757	7.83726e-93	NA	NA	NA	NA	NA	NA	NA	NA	NA	NA	NA	NA	NA	NA	NA	NA	NA	NA	-0.0372831	0.00561646	3.17576e-11
rs10000723	4	54298661	G	A	0.160806	0.0642644	cg22241045	4	54363911	0.00521143	0.000408245	2.55717e-37	0.0119263	0.00680124	0.085517	-0.00405002	0.00495545	0.417567	0.00693925	0.00656437	0.295444	-0.00326185	0.00581452	0.577265	-0.0292427	0.0163661	0.0819524	-0.00682495	0.0225654	0.763957	-0.00119579	0.00276962	0.665921
rs10000726	4	120210764	G	A	0.784392	1.04791	cg08957091	4	120448071	0.0116722	0.00083522	2.21615e-44	0.0177969	0.0074314	0.0203403	0.0166019	0.00773612	0.0366517	0.013242	0.0084879	0.124919	0.0184143	0.00836511	0.0322642	0.0202185	0.0147703	0.179081	0.023653	0.0106821	0.0328846	0.00131698	0.00167329	0.431248
rs10000726	4	120210764	G	A	0.784392	1.04791	cg13609457	4	120235615	0.0244336	0.0013493	2.73948e-73	0.0600955	0.0124763	1.34754e-05	0.0294588	0.0168494	0.08642	0.0436492	0.0109981	0.000231079	0.0370103	0.0118631	0.00297594	0.0151699	0.0103476	0.151321	0.0297275	0.0119565	0.0176833	-0.00202296	0.00186708	0.278591
rs10000726	4	120210764	G	A	0.784392	1.04791	cg21123740	4	120502068	0.012451	0.00102021	2.94954e-34	0.0219327	0.0108552	0.0486005	0.00790678	0.0146984	0.592961	0.0207438	0.00967587	0.036833	0.0214837	0.00803518	0.0100526	0.0230048	0.0171294	0.187239	0.00222248	0.014916	0.882342	-0.00211995	0.00145502	0.145119
rs1000073	1	157255396	A	G	0.574287	0.302239	cg00858294	1	157441473	-0.0171073	0.000574652	9.60292e-195	NA	NA	NA	NA	NA	NA	NA	NA	NA	NA	NA	NA	NA	NA	NA	NA	NA	NA	-0.00339926	0.00212865	0.110286
rs10000731	4	186958690	A	G	0.161065	0.157529	cg01394884	4	186961192	-0.0111309	0.000742131	7.50666e-51	-0.0203649	0.00723594	0.00692654	-0.00647011	0.0119733	0.591289	-0.0212146	0.0125716	0.0976138	-0.0266776	0.0154493	0.0902586	-0.0699698	0.0189324	0.000688469	-0.0508599	0.0185472	0.00925547	-0.0251935	0.00314548	1.15233e-15
rs10000731	4	186958690	A	G	0.161065	0.157529	cg06759874	4	186960904	-0.0263982	0.001357	2.72774e-84	-0.0437734	0.0136717	0.00235329	-0.0275786	0.0152818	0.0770314	-0.0528809	0.0183514	0.0057761	-0.0401091	0.0189018	0.038718	-0.0318795	0.0148463	0.0382111	-0.0255018	0.0177151	0.158181	-0.0185103	0.00316346	4.87801e-09
rs10000731	4	186958690	A	G	0.161065	0.157529	cg11426170	4	186961160	-0.0253939	0.00122982	1.00551e-94	-0.0282418	0.0123245	0.0260963	0.00462645	0.0173747	0.791101	-0.0137277	0.0161036	0.397942	-0.0217464	0.0187793	0.252261	-0.0450288	0.0150865	0.0049421	-0.0396025	0.015463	0.0145272	-0.0184781	0.00276098	2.19233e-11
rs10000744	4	124886036	T	A	0.253739	0.210113	cg01723706	4	124814442	-0.0223261	0.00132561	1.19859e-63	-0.0304125	0.0146583	0.0430728	-0.0231118	0.0154499	0.140838	-0.0398864	0.0188389	0.0391372	-0.0485276	0.0191595	0.0144338	-0.00655802	0.00679227	0.340393	-0.00885652	0.00899734	0.33117	-0.00660352	0.00285661	0.0207964
rs10000744	4	124886036	T	A	0.253739	0.210113	cg19922435	4	124694178	0.0238542	0.00165026	2.33692e-47	0.0285037	0.0154559	0.0709662	0.0218166	0.0231195	0.3498	0.0345294	0.0233113	0.144699	0.0286478	0.0229503	0.217638	-0.00560855	0.0120877	0.645304	0.00447394	0.0118518	0.707909	0.00782046	0.00255654	0.00222073
rs10000744	4	124886036	T	A	0.253739	0.210113	cg22872906	4	124694137	0.0192012	0.00135314	1.05458e-45	0.0316274	0.0131595	0.0199188	0.0290436	0.0166168	0.086509	0.0222659	0.0179509	0.220512	0.0236854	0.0176822	0.186345	0.0196054	0.0115434	0.0976064	0.0213399	0.00881886	0.0204208	0.00532648	0.0024648	0.0306938
rs10000746	4	54281731	T	A	0.724073	0.697281	cg02987906	4	54243303	-0.0375291	0.00121494	1.64488e-209	-0.058645	0.0122185	1.42896e-05	-0.0507919	0.0135011	0.000435989	-0.0232408	0.0139221	0.101177	-0.0455308	0.0124517	0.000604861	-0.0108225	0.00716644	0.139274	-0.0272554	0.00724148	0.000565271	-0.00121133	0.00154699	0.433613
rs10000746	4	54281731	T	A	0.724073	0.697281	cg07080653	4	54374249	-0.00390617	0.000360301	2.191e-27	0.000572525	0.00510903	0.911215	0.00297768	0.0080353	0.712489	-0.00264686	0.00268534	0.32895	-0.00195342	0.00344918	0.573644	0.0118947	0.0241747	0.625528	-0.0137831	0.0168494	0.418446	-0.00281396	0.0023067	0.222501
rs10000746	4	54281731	T	A	0.724073	0.697281	cg11143953	4	54243152	-0.0370881	0.00111961	1.25619e-240	-0.0495779	0.00861785	4.98797e-07	-0.033213	0.00947612	0.000961097	-0.0697915	0.0159744	6.13618e-05	-0.0751142	0.0169141	4.8263e-05	-0.0174271	0.00998587	0.0890366	-0.0409259	0.0128977	0.00298405	-0.00385572	0.00148006	0.00918425
rs10000746	4	54281731	T	A	0.724073	0.697281	cg19408398	4	54243328	-0.0517956	0.00106067	0	-0.0639503	0.00855575	9.70549e-10	-0.0412709	0.0113358	0.000635113	-0.0560931	0.0148082	0.000402031	-0.0616294	0.0133733	2.74521e-05	-0.0195771	0.0135902	0.157908	-0.0283338	0.00981817	0.00640227	-0.00407576	0.00151702	0.00721644
rs10000746	4	54281731	T	A	0.724073	0.697281	cg22241045	4	54363911	0.00721379	0.000303584	8.2385e-125	0.00496478	0.00557256	0.377149	-0.00220715	0.00398763	0.58234	0.0113378	0.00507881	0.0300088	-0.00217231	0.00466698	0.643581	-0.0116644	0.0145991	0.429268	0.00222568	0.0186302	0.905535	-0.000385566	0.00153806	0.802059
rs10000748	4	129082491	T	C	0.832428	1.22322	cg24312680	4	128704518	0.0281676	0.00234374	2.85064e-33	NA	NA	NA	NA	NA	NA	NA	NA	NA	NA	NA	NA	NA	NA	NA	NA	NA	NA	-0.00153056	0.00261015	0.557615
rs1000075	1	95166832	C	T	0.342928	0.317608	cg09012411	1	95167783	-0.0234239	0.000898425	7.55142e-150	-0.0310167	0.00954546	0.00205017	-0.0194559	0.00897255	0.0348188	-0.0178119	0.00970349	0.0722483	-0.0420076	0.0139286	0.00398807	-0.0133082	0.0155345	0.396988	0.012285	0.0107361	0.25967	0.00222799	0.00186568	0.232402
rs1000076	16	82782765	A	G	0.322526	0.38687	cg09044981	16	82827677	0.0887855	0.00240434	1.69279e-298	0.0346367	0.00906214	0.000361118	0.0321593	0.0121815	0.0109724	0.113304	0.0314994	0.000726387	0.103381	0.0264159	0.000270374	0.153968	0.0278868	2.58247e-06	0.120224	0.0272012	7.97798e-05	0.0305723	0.00429057	1.03721e-12
rs10000765	4	58285736	C	A	0.0593952	0.0771508	cg13210763	4	58309519	0.0311719	0.00237924	3.22162e-39	0.0780732	0.0213712	0.000611263	0.07802	0.0204616	0.000371652	0.0784273	0.0221027	0.000842657	0.0723225	0.0203602	0.000832884	0.00414275	0.0282409	0.88415	0.0172676	0.0323546	0.596659	0.032013	0.00429258	8.8006e-14
rs10000776	4	70835520	G	C	0.0839713	0.0650762	cg17796348	4	70864093	-0.0125068	0.000915233	1.63947e-42	-0.0263723	0.00626042	0.000102882	-0.0157396	0.00692368	0.027251	-0.0289959	0.00633608	3.0603e-05	-0.00938245	0.00708722	0.191455	-0.0261972	0.00903672	0.00618759	-0.0346017	0.0118714	0.00593879	-0.00637186	0.00323212	0.0486763
rs10000777	4	2359807	T	G	0.12943	0.137228	cg08229127	4	2428968	0.0155293	0.00099775	1.27192e-54	0.0303241	0.00921218	0.00181187	0.0305469	0.0132064	0.0247899	0.0299397	0.00821975	0.00063192	0.042463	0.00961961	5.27715e-05	0.00625602	0.0162467	0.702337	0.0402873	0.0134863	0.00490867	0.00591339	0.00277231	0.0329232
rs10000777	4	2359807	T	G	0.12943	0.137228	cg10219157	4	2395549	-0.00627321	0.000477021	1.68408e-39	-0.024028	0.00887148	0.00917862	-0.0174334	0.0127827	0.17861	-0.00785743	0.00264133	0.00447121	-0.00385243	0.00315471	0.227638	-0.0250046	0.0123058	0.0491944	-0.00132488	0.00449272	0.76968	-0.00655826	0.0017769	0.000223511
rs10000777	4	2359807	T	G	0.12943	0.137228	cg25240478	4	2395772	-0.0159146	0.00058827	3.5035e-161	-0.0218684	0.00774677	0.00677013	-0.0312178	0.0129164	0.0192682	-0.0136517	0.00711722	0.0607031	-0.0174432	0.00620208	0.00696273	-0.0224661	0.0120536	0.0700819	-0.0168016	0.00798431	0.0420199	-0.00830655	0.00205042	5.09669e-05
rs10000778	4	122453251	G	A	0.687198	0.962614	cg16273979	4	122376685	0.0121697	0.00068105	2.05427e-71	NA	NA	NA	NA	NA	NA	NA	NA	NA	NA	NA	NA	NA	NA	NA	NA	NA	NA	0.000278742	0.00137713	0.839598
rs1000078	16	82782587	A	G	0.32305	0.391375	cg09044981	16	82827677	0.0823062	0.00219024	0	0.0346877	0.00906195	0.000354687	0.0321138	0.0121882	0.0111206	0.113396	0.0315052	0.000721335	0.103471	0.0264197	0.000267929	0.153968	0.0278868	2.58247e-06	0.120224	0.0272012	7.97798e-05	0.0289709	0.00425863	1.02557e-11
rs10000784	4	88087483	A	G	0.22378	0.135173	cg08494390	4	87980297	-0.0207067	0.00103955	2.78678e-88	0.00530621	0.00493412	0.287251	-0.00255897	0.00640865	0.69134	-0.0187301	0.00886816	0.0395992	-0.0271458	0.00963109	0.00684978	-0.00777661	0.00846085	0.363826	-0.0130029	0.00984529	0.194494	-0.00349709	0.00191002	0.0671132
rs10000784	4	88087483	A	G	0.22378	0.135173	cg11277230	4	87813935	-0.00553625	0.000416745	2.84708e-40	-0.0111672	0.00540936	0.0440818	-0.00116219	0.00807684	0.886153	-0.00614295	0.00210528	0.00523074	-0.00314072	0.00220115	0.159716	0.00158035	0.00204357	0.444113	0.00291224	0.00288004	0.318326	0.00137755	0.00103092	0.181473
rs10000784	4	88087483	A	G	0.22378	0.135173	cg13943333	4	87959251	-0.0255576	0.00149617	2.02159e-65	-0.00671659	0.0094116	0.478973	-0.00955351	0.0107559	0.378768	-0.0114358	0.0128624	0.378394	-0.0306294	0.0161958	0.0666669	-0.0064396	0.0151858	0.674553	-0.00760841	0.0159938	0.638254	0.00331787	0.00369769	0.369568
rs10000784	4	88087483	A	G	0.22378	0.135173	cg17813310	4	87974092	-0.00448412	0.000287785	9.72653e-55	-0.00229113	0.00298167	0.445791	-0.00296833	0.00338456	0.384588	-0.0113909	0.00294133	0.000307838	0.00209143	0.00278455	0.456055	-0.00243371	0.00603961	0.689237	-0.0022546	0.00508321	0.659892	-0.00273285	0.00121845	0.024904
rs10000784	4	88087483	A	G	0.22378	0.135173	cg21988461	4	88008667	-0.0103193	0.000900112	1.98887e-30	-0.00562447	0.00455722	0.222789	-0.00204995	0.00449038	0.649954	-0.0284581	0.00647509	5.62629e-05	-0.00415659	0.00334287	0.219399	0.0188395	0.0111884	0.10041	0.000893327	0.0151354	0.953243	0.00285429	0.00215721	0.185788
rs10000788	4	62386400	G	C	0.477735	0.426715	cg16225703	4	62383028	-0.0319658	0.00168182	1.50197e-80	NA	NA	NA	NA	NA	NA	NA	NA	NA	NA	NA	NA	NA	NA	NA	NA	NA	NA	-0.000141735	0.0025479	0.955638
rs10000788	4	62386400	G	C	0.477735	0.426715	cg21814870	4	62383240	-0.0290558	0.00170098	2.02606e-65	NA	NA	NA	NA	NA	NA	NA	NA	NA	NA	NA	NA	NA	NA	NA	NA	NA	NA	0.00284691	0.00241344	0.238157
rs10000795	4	120322994	A	G	0.279964	0.181491	cg05550861	4	120222222	-0.00633556	0.000487769	1.4152e-38	NA	NA	NA	NA	NA	NA	NA	NA	NA	NA	NA	NA	NA	NA	NA	NA	NA	NA	-0.00236954	0.00104336	0.0231427
rs10000795	4	120322994	A	G	0.279964	0.181491	cg08957091	4	120448071	0.0241122	0.000884434	1.16874e-163	NA	NA	NA	NA	NA	NA	NA	NA	NA	NA	NA	NA	NA	NA	NA	NA	NA	NA	0.0100316	0.00218632	4.46789e-06
rs10000795	4	120322994	A	G	0.279964	0.181491	cg10183150	4	120222239	-0.0127267	0.000852746	2.28923e-50	NA	NA	NA	NA	NA	NA	NA	NA	NA	NA	NA	NA	NA	NA	NA	NA	NA	NA	-0.00487211	0.00170523	0.00427445
rs10000795	4	120322994	A	G	0.279964	0.181491	cg13609457	4	120235615	0.0556307	0.00139026	0	NA	NA	NA	NA	NA	NA	NA	NA	NA	NA	NA	NA	NA	NA	NA	NA	NA	NA	0.00661073	0.00249063	0.0079487
rs10000795	4	120322994	A	G	0.279964	0.181491	cg21123740	4	120502068	0.0297651	0.00112229	5.42271e-155	NA	NA	NA	NA	NA	NA	NA	NA	NA	NA	NA	NA	NA	NA	NA	NA	NA	NA	0.00757329	0.00194036	9.4995e-05
rs10000795	4	120322994	A	G	0.279964	0.181491	cg25214090	10	38739885	0.0149483	0.000560251	7.73588e-157	NA	NA	NA	NA	NA	NA	NA	NA	NA	NA	NA	NA	NA	NA	NA	NA	NA	NA	0.00490943	0.00130476	0.000168087
rs10000796	4	188577524	A	T	0.11507	0.0636807	cg05320897	4	188554583	-0.0256418	0.00206094	1.55037e-35	-0.00582308	0.0176263	0.742479	0.0271335	0.0189203	0.157648	0.0269162	0.0351014	0.446728	0.0167273	0.0361653	0.645672	-0.0347179	0.0155697	0.0317433	-0.0163844	0.0122003	0.187255	-0.0287626	0.00365847	3.78311e-15
rs10000797	4	1345647	G	A	0.130895	0.0709807	cg07745915	4	1244504	-0.0173167	0.000837527	5.70402e-95	-0.0317545	0.00805024	0.00024498	-0.0325379	0.0108611	0.00421785	-0.00948217	0.00510748	0.0691593	-0.00739442	0.00711728	0.303734	-0.0239294	0.0287292	0.410089	-0.0022801	0.0200724	0.910158	-0.0159672	0.00425823	0.00017703
rs10000797	4	1345647	G	A	0.130895	0.0709807	cg07757535	4	1339547	0.0468918	0.00181387	2.31838e-147	0.0429946	0.00929102	2.57258e-05	0.0233617	0.0104688	0.0300662	0.0176341	0.0142762	0.222411	0.0112118	0.0132299	0.400697	-0.000908842	0.00904801	0.920518	0.00536699	0.00771206	0.490713	0.0157827	0.00253511	4.79591e-10
rs10000797	4	1345647	G	A	0.130895	0.0709807	cg15586393	4	1244086	-0.0337145	0.00177287	1.23533e-80	-0.0543112	0.014647	0.000515936	-0.0559901	0.0206578	0.00913266	-0.0178805	0.0199235	0.373692	-0.0118387	0.0224577	0.600373	-0.022012	0.0298806	0.46585	0.00961905	0.0224132	0.670224	-0.0285947	0.00507569	1.76431e-08
rs10000797	4	1345647	G	A	0.130895	0.0709807	cg16399632	4	1244006	-0.0271291	0.00248468	9.39706e-28	-0.0238318	0.0223561	0.291439	-0.0398713	0.0313889	0.209764	-0.00429123	0.0220599	0.846537	0.00176155	0.0186226	0.92501	-0.00198821	0.0388499	0.959453	0.00161734	0.0394211	0.967489	-0.051977	0.00830098	3.81166e-10
rs10000797	4	1345647	G	A	0.130895	0.0709807	cg19621877	4	1393418	-0.047317	0.00219362	3.4168e-103	-0.0495515	0.0193519	0.0134543	-0.0634466	0.0173768	0.000614982	-0.0359651	0.0163489	0.0323743	-0.0341013	0.01782	0.0612855	-0.0323093	0.0378485	0.39865	0.0381574	0.0284763	0.188212	-0.0636213	0.00710503	3.41579e-19
rs10000797	4	1345647	G	A	0.130895	0.0709807	cg19622569	4	1368560	0.0137938	0.000685801	5.63086e-90	0.019114	0.00748949	0.0137459	0.0497837	0.0144113	0.00111859	0.00981087	0.00513488	0.0616817	0.0114391	0.00501517	0.0267644	0.0250467	0.0103283	0.020167	0.00920999	0.01083	0.40042	0.0082491	0.00179419	4.27263e-06
rs10000797	4	1345647	G	A	0.130895	0.0709807	cg21593149	4	1300163	-0.0292595	0.0017697	2.10252e-61	-0.0215542	0.030703	0.485856	-0.0222081	0.0250542	0.379561	-0.0135564	0.0170741	0.43089	-0.00148847	0.00510122	0.771633	0.0148066	0.00984208	0.14074	0.00257212	0.00934307	0.78458	-0.0134638	0.00244963	3.87926e-08
rs10000797	4	1345647	G	A	0.130895	0.0709807	cg24560729	4	1342394	-0.0297654	0.0013331	1.97641e-110	NA	NA	NA	NA	NA	NA	NA	NA	NA	NA	NA	NA	NA	NA	NA	NA	NA	NA	-0.037637	0.00387922	2.94992e-22
rs10000797	4	1345647	G	A	0.130895	0.0709807	cg25034424	4	1513089	-0.0311662	0.00332279	6.62677e-21	-0.0190762	0.0194346	0.33095	0.00111797	0.0158035	0.94388	-0.0225751	0.0232947	0.337065	-0.0143483	0.0244448	0.559816	0.0176084	0.0228809	0.446313	0.0225332	0.0236068	0.345853	-0.0386587	0.0111108	0.000502586
rs10000797	4	1345647	G	A	0.130895	0.0709807	cg26479374	4	1243980	-0.0318151	0.00238312	1.18133e-40	-0.0258894	0.0255205	0.315153	-0.0482856	0.0367702	0.195003	-0.0166706	0.0207083	0.424544	-0.00572293	0.0184368	0.757516	-0.00637994	0.0422514	0.880775	0.00614737	0.0450064	0.892077	-0.0626242	0.0090735	5.13161e-12
rs10000799	4	71249441	T	A	0.276911	0.322111	cg06792975	4	71337873	-0.0165421	0.00125521	1.16256e-39	-0.00270272	0.00690062	0.696938	0.000592996	0.00900247	0.947739	-0.0329338	0.0106919	0.00332875	-0.0185966	0.0105438	0.083763	0.000903071	0.0123587	0.942132	-0.00459752	0.0128956	0.723424	-0.00231396	0.00244794	0.344521
rs10000799	4	71249441	T	A	0.276911	0.322111	cg22786090	4	71381880	0.00766794	0.000667768	1.60712e-30	0.0292573	0.00788819	0.000514343	0.0328424	0.0123111	0.0102113	0.012814	0.00450512	0.00639012	0.0109613	0.0047416	0.0248684	0.0159281	0.0117439	0.18301	0.0095184	0.0242177	0.69649	0.0169616	0.00419216	5.20912e-05
rs10000804	4	4864299	G	A	0.0785344	0.129753	cg14039306	4	4862240	-0.0176473	0.00119021	9.79443e-50	-0.0248359	0.0165581	0.1398	-0.0238109	0.0285558	0.408261	-0.025607	0.0159992	0.115662	-0.0229213	0.0154039	0.142905	-0.000457314	0.00750764	0.951748	-0.00091924	0.00558299	0.870092	-0.00625467	0.00265667	0.0185563
rs10000804	4	4864299	G	A	0.0785344	0.129753	cg22371591	4	4860590	0.0252043	0.00168973	2.58584e-50	NA	NA	NA	NA	NA	NA	NA	NA	NA	NA	NA	NA	NA	NA	NA	NA	NA	NA	-0.00194392	0.00603385	0.747324
rs10000804	4	4864299	G	A	0.0785344	0.129753	cg23634395	4	21306048	-0.0112039	0.000611446	5.36172e-75	-0.0157628	0.0127196	0.220927	-0.0225228	0.0283825	0.431137	0.000539733	0.00454739	0.905987	-0.00185865	0.00433188	0.669684	0.00302701	0.00385581	0.43729	-0.000146965	0.00313588	0.962866	-0.00754462	0.00252807	0.00284187
rs10000816	4	53136700	T	A	0.344531	0.267366	cg05897122	4	53112707	0.0193335	0.000793602	4.35398e-131	0.00666979	0.0124361	0.594067	0.0167279	0.0160558	0.30239	0.0238578	0.00901589	0.0107981	0.0286759	0.00946507	0.00383772	0.00410182	0.00937386	0.664168	0.0128798	0.00753516	0.0955519	-0.000951809	0.00239424	0.690968
rs10000818	4	9758234	C	A	0.180579	0.284235	cg00071950	4	10020882	-0.0290171	0.00171122	1.71019e-64	-0.0176036	0.0241532	0.469439	-0.0120382	0.0257224	0.641774	-0.0122194	0.0133933	0.365874	-0.0129979	0.0142054	0.364498	-0.0010415	0.00374436	0.782405	-0.0073712	0.00407712	0.078535	-0.00839384	0.00181486	3.74488e-06
rs10000818	4	9758234	C	A	0.180579	0.284235	cg02734326	4	10020555	-0.00719122	0.000526613	1.86898e-42	-0.00723347	0.00730072	0.326466	0.00706694	0.0124137	0.571661	-0.00114412	0.00308882	0.712613	0.00326678	0.00545749	0.552098	-0.000601405	0.00289255	0.836406	-0.00703448	0.00263399	0.0110807	-0.000496181	0.000491529	0.312752
rs10000818	4	9758234	C	A	0.180579	0.284235	cg11266682	4	10021025	-0.0411699	0.00232838	5.79208e-70	-0.0317547	0.0265525	0.237259	-0.0313768	0.0276866	0.262394	-0.0278933	0.0267496	0.30198	-0.0258111	0.0254226	0.314764	-0.0148854	0.00974149	0.134785	-0.0258008	0.0121609	0.0404497	-0.018922	0.00438172	1.57171e-05
rs10000818	4	9758234	C	A	0.180579	0.284235	cg13841979	4	9990048	0.0158467	0.00110287	8.14791e-47	0.0159239	0.0110717	0.156469	0.0149771	0.0155245	0.339228	0.0238143	0.0121836	0.0561195	0.0266086	0.0108329	0.0174839	-0.00353905	0.00936797	0.707695	-0.0236116	0.00788599	0.00482077	0.00255039	0.00242627	0.293187
rs10000818	4	9758234	C	A	0.180579	0.284235	cg21744417	4	9760275	0.0255513	0.00129232	5.22365e-87	0.0291342	0.0123535	0.0222262	0.0273492	0.0100034	0.00858121	0.0373035	0.0192188	0.0577962	0.0355304	0.0173573	0.0458274	0.135573	0.0334302	0.000239493	0.129079	0.0285026	5.71762e-05	0.0709328	0.00955035	1.10886e-13
rs10000820	4	95313493	G	A	0.198804	0.0647444	cg07236912	4	95429383	-0.0286816	0.000889204	2.95988e-228	-0.00736374	0.0076527	0.340469	-0.00898664	0.00504053	0.0805589	-0.032164	0.0127494	0.0148044	-0.0296461	0.0112544	0.0111395	-0.00551171	0.0158568	0.730064	0.00660053	0.0162247	0.686422	-0.0077961	0.00194918	6.34258e-05
rs10000831	4	143936492	A	G	0.0658213	0.0459437	cg24251135	4	144109657	0.0179018	0.00164023	9.86219e-28	-0.0126288	0.016216	0.439706	0.0225719	0.022525	0.321035	0.0102092	0.0158731	0.522988	0.00830817	0.0153925	0.591716	-0.000104579	0.0215598	0.996155	-0.0127815	0.0131654	0.337768	0.00742395	0.00398291	0.0623286
rs10000837	4	75709208	C	T	0.097154	0.180017	cg09053907	4	75720055	0.0193407	0.000899398	1.4267e-102	0.00175792	0.0089535	0.845125	-0.0104572	0.0132575	0.433893	0.00365616	0.00875759	0.678076	0.0199031	0.00896204	0.0308311	-0.0176389	0.00673694	0.0126231	-0.0128174	0.00755526	0.0979728	-0.0107898	0.00338561	0.00143782
rs10000837	4	75709208	C	T	0.097154	0.180017	cg11617821	4	75672135	-0.0232556	0.00104046	1.17055e-110	0.00691786	0.0162059	0.671268	0.0635333	0.0238233	0.0102338	-0.0217824	0.0101352	0.0363879	-0.0184563	0.00928088	0.0521201	-0.00347379	0.0124283	0.781372	-0.0175476	0.00978294	0.0808234	-0.0072994	0.00338	0.0308048
rs10000839	4	12295376	T	C	0.582029	0.481842	cg26275355	4	12252318	-0.00929664	0.000616395	2.11841e-51	-0.00618845	0.00520144	0.239651	-0.00548458	0.00620289	0.380739	0.00562986	0.00702117	0.426366	-0.000405388	0.00676187	0.952428	0.0143949	0.00758695	0.0654037	0.00932264	0.0105303	0.381553	-0.00113599	0.00148993	0.445795
rs10000841	4	4948684	G	A	0.201659	0.26044	cg11640079	4	4876815	0.022792	0.00102765	5.50782e-109	NA	NA	NA	NA	NA	NA	NA	NA	NA	NA	NA	NA	NA	NA	NA	NA	NA	NA	-0.0012511	0.00256507	0.62573
rs10000841	4	4948684	G	A	0.201659	0.26044	cg14039306	4	4862240	-0.0096521	0.00088175	6.90391e-28	0.00367806	0.00833258	0.660785	0.0163613	0.0139997	0.247963	0.00798227	0.0080127	0.323855	0.0111106	0.00760648	0.15024	0.00354874	0.00487176	0.470816	0.00196618	0.00382205	0.60993	-0.0013048	0.00164635	0.428047
rs1000085	1	66857915	G	C	0.210885	0.160379	cg04989278	1	66839134	0.00931787	0.00070477	6.62355e-40	0.00318535	0.01008	0.753287	0.031933	0.0211566	0.137378	0.00248788	0.00289165	0.393614	-0.00201369	0.00259705	0.441699	-0.00878371	0.0131718	0.508894	0.0149236	0.0156947	0.347678	-0.000992795	0.00386132	0.797092
rs10000860	4	147079726	T	C	0.00976872	0.0141701	cg06372353	4	147095635	-0.0562017	0.00454866	4.54104e-35	-0.0538923	0.0279206	0.0591522	-0.0669103	0.0352057	0.06302	-0.031618	0.017637	0.0789517	0.00479688	0.0189936	0.801629	-0.0521011	0.0329649	0.12228	-0.0548409	0.035109	0.126574	-0.00606155	0.0165477	0.714135
rs10000861	4	147079729	T	A	0.00976872	0.00788549	cg06372353	4	147095635	-0.0563147	0.00454602	3.04647e-35	-0.0539289	0.0279197	0.0589784	-0.0669573	0.0352046	0.0628335	-0.0316236	0.0176371	0.0789019	0.00478295	0.018994	0.802197	-0.068825	0.0422858	0.111871	-0.0546738	0.0349852	0.126398	-0.00566438	0.0165259	0.731781
rs10000864	4	187699423	T	G	0.655123	0.782793	cg10665924	4	187692107	0.0145174	0.000990825	1.31138e-48	0.0085419	0.00734381	0.250185	0.00554017	0.00909061	0.544939	0.0377254	0.0129755	0.00538258	0.0112671	0.00784548	0.157074	-0.0328731	0.0227778	0.157156	0.00576941	0.0205001	0.779905	-0.000609147	0.00169788	0.719768
rs10000865	4	147079741	T	C	0.0176806	0.0141676	cg06372353	4	147095635	-0.0464666	0.00365454	4.89553e-37	-0.0538923	0.0279206	0.0591522	-0.0669103	0.0352057	0.06302	-0.031618	0.017637	0.0789517	0.00479688	0.0189936	0.801629	-0.0520597	0.0329683	0.122607	-0.0549	0.0351085	0.126174	-0.018132	0.0096452	0.0601219
rs10000869	4	186339449	A	G	0.766031	0.686447	cg02970919	4	186300945	0.0115716	0.000758725	1.61125e-52	-0.00712447	0.00688091	0.305369	0.00371992	0.00710145	0.602669	0.022023	0.0108027	0.046685	0.00397254	0.00625749	0.528366	-0.000826626	0.00704087	0.907158	0.00412241	0.0050599	0.420309	-7.21467e-05	0.00077928	0.926236
rs10000869	4	186339449	A	G	0.766031	0.686447	cg06914837	4	186318163	0.0257221	0.000334886	0	0.030905	0.00620647	7.67914e-06	0.0425751	0.00817931	3.49019e-06	0.0272713	0.00533095	4.77743e-06	0.0245269	0.00470928	3.45394e-06	0.00413218	0.00183627	0.0302986	0.004958	0.00221743	0.0313075	-0.000234376	0.000386772	0.544527
rs10000869	4	186339449	A	G	0.766031	0.686447	cg17028658	4	186321177	0.00816478	0.000615534	3.71655e-40	0.0160713	0.00706744	0.0272058	0.00470279	0.00596256	0.433927	0.0208384	0.00848831	0.0175409	0.0180407	0.00932495	0.0585864	0.0211335	0.0120493	0.0875074	-0.0061176	0.00871875	0.487167	0.0014875	0.00142523	0.296631
rs10000869	4	186339449	A	G	0.766031	0.686447	cg26741686	4	186318356	0.127284	0.000828806	0	0.0803888	0.00647474	4.90442e-17	0.060064	0.00805744	1.04382e-09	0.125611	0.00976409	1.23276e-17	0.116013	0.00908747	1.66436e-17	0.071887	0.0121507	7.41642e-07	0.063868	0.0119997	4.82999e-06	-0.00203273	0.0029215	0.486566
rs10000873	4	113018102	A	G	0.310225	0.287444	cg01787884	4	113152148	0.00657399	0.000522139	2.38153e-36	0.0182364	0.00494918	0.000554542	0.0190716	0.0116975	0.109177	0.0063434	0.00255836	0.0165027	0.00361185	0.00278204	0.200034	0.00138327	0.00214048	0.522005	-0.00340955	0.00222371	0.133494	0.00149728	0.0006459	0.0204419
rs10000873	4	113018102	A	G	0.310225	0.287444	cg16092834	4	113066298	0.00587618	0.000403127	3.96418e-48	-0.00282846	0.00485697	0.562897	-0.0107981	0.0072641	0.143303	0.00360696	0.00364546	0.327119	0.00785793	0.00365595	0.0363738	0.0118771	0.00489374	0.0200752	0.019091	0.00601341	0.00297078	0.00303561	0.00122634	0.0133112
rs10000874	4	1280710	G	A	0.495499	0.485034	cg00689492	4	1303491	-0.0292553	0.000908907	2.65457e-227	-0.00962703	0.00972845	0.327054	-0.00521428	0.0152234	0.733369	-0.0114369	0.0081945	0.168858	-0.00877311	0.00732492	0.236568	-0.0143485	0.00350596	0.000214338	-0.00906951	0.00301599	0.00465739	-0.00293938	0.000871825	0.000747516
rs10000874	4	1280710	G	A	0.495499	0.485034	cg02384251	4	1205914	0.00961285	0.00050573	1.46805e-80	-0.00350342	0.00454779	0.444642	-0.00870729	0.005065	0.091659	0.0157852	0.00695791	0.0275512	0.00334717	0.00597541	0.577825	-0.0140705	0.0101107	0.172122	-0.0014923	0.0115267	0.897673	-0.00292758	0.0013297	0.027687
rs10000874	4	1280710	G	A	0.495499	0.485034	cg03096285	4	1303768	-0.014509	0.000583566	1.885e-136	0.0125364	0.0113738	0.27554	0.00760671	0.0119031	0.525647	-0.00200182	0.00885168	0.821988	-0.004771	0.00874344	0.587675	-0.0263163	0.0136826	0.0619534	-0.0105712	0.0139105	0.451978	-0.00560544	0.00161022	0.000499231
rs10000874	4	1280710	G	A	0.495499	0.485034	cg03303774	4	1407052	-0.0264726	0.00109046	3.46296e-130	-0.00163536	0.0113276	0.885778	-0.0167336	0.0148678	0.265649	-0.0173357	0.0138802	0.217384	-0.00866373	0.0142621	0.546236	-0.032197	0.00907222	0.00104876	-0.0217265	0.0084818	0.014512	-0.00870514	0.00225687	0.000114709
rs10000874	4	1280710	G	A	0.495499	0.485034	cg04106633	4	1044584	-0.0186582	0.000949714	6.23978e-86	-0.0169066	0.0109021	0.127142	-0.0020445	0.0147038	0.889961	-0.00851312	0.0107236	0.43095	-0.0161676	0.0116513	0.171284	-0.0273244	0.0142176	0.0621441	-0.0368313	0.0150905	0.0194305	-0.00734434	0.00290521	0.0114718
rs10000874	4	1280710	G	A	0.495499	0.485034	cg04844267	4	1394941	-0.0240492	0.00117237	1.63837e-93	-0.0201602	0.00949104	0.0385296	-0.0209162	0.0108008	0.0583519	-0.0302802	0.0171356	0.0831971	-0.0332213	0.0162369	0.045926	-0.0227479	0.00988656	0.0269773	-0.0228583	0.00716175	0.00283675	-0.00607007	0.00221235	0.00607482
rs10000874	4	1280710	G	A	0.495499	0.485034	cg04863758	4	1303710	-0.0267764	0.000737388	1.02576e-288	-0.0115034	0.0117886	0.333765	0.0143898	0.0143268	0.319931	-0.0231459	0.019559	0.242141	-0.0260873	0.0200623	0.199339	-0.0502714	0.0167471	0.00472394	-0.0453085	0.0141444	0.00274885	-0.00856289	0.00223857	0.00013069
rs10000874	4	1280710	G	A	0.495499	0.485034	cg05208416	4	1192458	0.0109872	0.000405133	5.74348e-162	0.00400461	0.0039681	0.317644	-0.00177219	0.00452741	0.697106	0.00536421	0.0034414	0.125245	0.00808187	0.00462511	0.086589	0.0082442	0.00330645	0.0171253	0.0114812	0.00434062	0.0118109	0.00280358	0.000916727	0.00222634
rs10000874	4	1280710	G	A	0.495499	0.485034	cg06654118	4	1303317	-0.0427862	0.00106677	0	-0.00153831	0.0110042	0.889375	0.0035547	0.0137422	0.796931	-0.0224458	0.0131645	0.0942745	-0.0195735	0.0131794	0.143658	-0.013986	0.00846114	0.106577	-0.0203488	0.00611012	0.00193831	-0.00515292	0.00178004	0.00379363
rs10000874	4	1280710	G	A	0.495499	0.485034	cg06894334	4	1398599	-0.0101176	0.000781176	2.29624e-38	0.00537237	0.00652023	0.413802	0.00524273	0.012598	0.679041	0.00106411	0.00702169	0.880142	0.00762402	0.0074276	0.309526	-0.00586309	0.00557911	0.299942	-0.0121156	0.00548406	0.0332595	-0.00182264	0.00163522	0.265018
rs10000874	4	1280710	G	A	0.495499	0.485034	cg07745915	4	1244504	-0.0118736	0.00047271	3.15377e-139	0.00654532	0.00757877	0.39183	-0.00674767	0.00973105	0.491194	-0.00793636	0.00423726	0.0668061	-0.00651126	0.00590012	0.274954	-0.022947	0.0138057	0.104714	-0.0173222	0.0112533	0.132019	-0.00597785	0.00218019	0.00610871
rs10000874	4	1280710	G	A	0.495499	0.485034	cg07757535	4	1339547	-0.0202089	0.000994416	8.14798e-92	-0.0125471	0.00902045	0.170277	-0.00315789	0.00909363	0.729822	-0.0216431	0.0116383	0.0687082	-0.0177527	0.010776	0.105618	-0.00496364	0.00439007	0.265288	-0.00526168	0.00440199	0.239377	-0.0044671	0.00131688	0.000693385
rs10000874	4	1280710	G	A	0.495499	0.485034	cg08219099	4	1325088	0.00321576	0.000279731	1.38348e-30	0.016866	0.00930371	0.0757464	0.0185192	0.00980249	0.0645523	0.00147906	0.00221868	0.508007	-0.00222715	0.00223668	0.324078	0.00341388	0.00466198	0.46849	-0.00398761	0.00431687	0.361458	0.0013082	0.00064229	0.0416728
rs10000874	4	1280710	G	A	0.495499	0.485034	cg08948841	4	1244042	-0.0549846	0.000999604	0	-0.0354538	0.0122847	0.0057067	-0.0321419	0.0177461	0.0760005	-0.0228864	0.0142091	0.113421	-0.0336909	0.0148402	0.0274487	-0.0394536	0.0107883	0.000769699	-0.0322518	0.0104195	0.00368139	-0.0100765	0.00267515	0.000165425
rs10000874	4	1280710	G	A	0.495499	0.485034	cg15586393	4	1244086	-0.0490807	0.000872484	0	-0.0272728	0.0131564	0.0432472	-0.0328881	0.0177536	0.0697495	-0.0403136	0.0156833	0.0131183	-0.0471972	0.0174852	0.00940281	-0.0188264	0.0145252	0.202751	-0.0146461	0.0127614	0.258271	-0.00400365	0.00265053	0.130914
rs10000874	4	1280710	G	A	0.495499	0.485034	cg16399632	4	1244006	-0.0589615	0.00124162	0	-0.0402853	0.017895	0.0287107	-0.0398609	0.0258691	0.12953	-0.0360152	0.0176106	0.0460223	-0.0182957	0.015246	0.23567	-0.0373653	0.0181785	0.0467531	-0.0478343	0.0214135	0.0314567	-0.0172701	0.004323	6.47126e-05
rs10000874	4	1280710	G	A	0.495499	0.485034	cg20092199	4	1342459	-0.0272235	0.000596659	0	-0.00376491	0.00946827	0.692559	-0.0096983	0.00989246	0.33153	-0.0263704	0.00816281	0.00216526	-0.0235985	0.00915958	0.0129228	-0.0185879	0.00809175	0.0272119	-0.00128694	0.0103114	0.901334	-0.00200804	0.00216626	0.353946
rs10000874	4	1280710	G	A	0.495499	0.485034	cg20456258	4	962124	0.0236247	0.00244225	3.91444e-22	0.0321103	0.0332785	0.339151	-0.0013716	0.025444	0.95722	0.00587533	0.0301788	0.846414	0.0183627	0.0313854	0.56108	-0.00560676	0.0137273	0.685244	0.00353089	0.0140338	0.802707	0.00444024	0.00315499	0.159317
rs10000874	4	1280710	G	A	0.495499	0.485034	cg20896728	4	1397664	-0.00603818	0.000425022	8.31961e-46	-0.000467806	0.00556753	0.933366	0.00405946	0.0104634	0.699655	0.00370986	0.00281835	0.193951	0.00206362	0.00292631	0.483898	-0.00275312	0.00253206	0.283751	-0.0016142	0.00250927	0.523896	-0.00132928	0.000536999	0.0133093
rs10000874	4	1280710	G	A	0.495499	0.485034	cg21412973	4	1408557	-0.0151761	0.000773125	8.65703e-86	-0.00935222	0.0109933	0.398901	-0.00985879	0.0204991	0.632618	-0.0102825	0.0135773	0.452337	-0.010902	0.0133381	0.417524	-0.00457078	0.00599157	0.450252	-0.0144284	0.00720638	0.0524409	-0.00434846	0.00189887	0.0220199
rs10000874	4	1280710	G	A	0.495499	0.485034	cg21593149	4	1300163	-0.0710548	0.000782781	0	-0.0710636	0.0235966	0.00403631	-0.0491927	0.0197923	0.0162586	-0.0780816	0.00915491	2.18575e-11	-0.00585122	0.00415803	0.165431	-0.00830048	0.004812	0.0926617	-0.00747088	0.0052657	0.164113	-0.00601477	0.00125681	1.70359e-06
rs10000874	4	1280710	G	A	0.495499	0.485034	cg24560729	4	1342394	-0.0275808	0.000704664	0	NA	NA	NA	NA	NA	NA	NA	NA	NA	NA	NA	NA	NA	NA	NA	NA	NA	NA	0.0016252	0.00216606	0.453072
rs10000874	4	1280710	G	A	0.495499	0.485034	cg24980653	4	1399235	-0.0181422	0.00111313	1.01439e-59	0.00784236	0.0113462	0.492582	-0.0071954	0.0194088	0.712375	0.00795305	0.00638995	0.218961	0.00947751	0.00808346	0.246461	0.000893632	0.00295158	0.763721	-0.00098178	0.00633364	0.877634	-0.00265362	0.000772383	0.000591181
rs10000874	4	1280710	G	A	0.495499	0.485034	cg26479374	4	1243980	-0.0537005	0.0012216	0	-0.0454632	0.0204279	0.0304925	-0.0489626	0.0302674	0.111903	-0.0262494	0.0169035	0.126632	-0.0229338	0.0149782	0.131913	-0.0412062	0.0197449	0.0436556	-0.0593007	0.0241646	0.0188216	-0.0168028	0.0047898	0.00045142
rs10000880	4	147094697	C	T	0.0163043	0.00646447	cg06372353	4	147095635	-0.0499234	0.00377568	6.5195e-40	-0.063388	0.028974	0.0332958	-0.0829198	0.0363614	0.0267932	-0.0438976	0.0180334	0.0184635	-0.00210441	0.0199105	0.91624	-0.0510252	0.0280047	0.0763293	-0.0584191	0.0294897	0.0548626	-0.0225276	0.00989909	0.0228629
rs10000888	4	146809168	A	G	0.511775	0.981543	cg01578875	4	146804010	-0.00667418	0.000522101	2.03224e-37	-0.0128504	0.0146417	0.384246	-0.0303596	0.0153704	0.0536698	-0.000130999	0.00373389	0.97215	-0.000117458	0.0034012	0.972586	-0.00226008	0.00335034	0.504026	0.00203215	0.00349529	0.564406	-0.000600069	0.000670019	0.370467
rs10000888	4	146809168	A	G	0.511775	0.981543	cg14384960	4	146807291	-0.00997047	0.000500203	2.11181e-88	-0.000752345	0.00371475	0.840309	-0.00862582	0.00356767	0.0192274	-0.0047273	0.00569557	0.41041	-0.0018882	0.00605019	0.756245	-0.0158395	0.007747	0.0478673	0.00114068	0.00959851	0.906029	-0.00062163	0.00115655	0.590931
rs10000891	4	87668527	G	A	0.103536	0.0551331	cg18860310	4	87752504	0.0275155	0.00132423	6.77142e-96	0.00726462	0.00803028	0.369903	0.0201791	0.0138039	0.149919	0.029393	0.0195916	0.139707	0.0213962	0.00782388	0.00856453	-0.0113055	0.0189304	0.553907	-0.0045632	0.0237457	0.848633	0.00323545	0.00210893	0.124988
rs10000897	4	96756802	T	C	0.830162	0.727156	cg03925149	4	96761135	0.00632326	0.000415263	2.33567e-52	0.0235388	0.00650442	0.00067926	0.0295178	0.0104629	0.00680174	0.00366474	0.00426436	0.394147	-0.00435833	0.00441571	0.3283	0.00385861	0.00515296	0.45858	0.00727223	0.00588398	0.224068	-0.000118564	0.000758358	0.875763
rs10000901	4	53136776	T	G	0.344685	0.267637	cg05897122	4	53112707	0.0193203	0.000793782	7.47322e-131	0.00666979	0.0124361	0.594067	0.0167279	0.0160558	0.30239	0.0238578	0.00901589	0.0107981	0.0286759	0.00946507	0.00383772	0.00410182	0.00937386	0.664168	0.0128798	0.00753516	0.0955519	-0.000951809	0.00239424	0.690968
rs10000903	4	167442713	T	C	0.521386	0.314843	cg15104622	4	167448796	0.00986419	0.000670571	5.55056e-49	0.0107055	0.00802174	0.18795	-0.00547697	0.0137329	0.691691	0.0112452	0.00717848	0.123411	-0.000238804	0.00550987	0.965599	0.0331989	0.0181091	0.0746054	-0.00137191	0.0246993	0.955996	0.00180839	0.00239083	0.449416
rs10000908	4	19576975	T	C	0.0621981	0.0516107	cg12253071	4	19740944	-0.0612005	0.00371474	5.5452e-61	NA	NA	NA	NA	NA	NA	NA	NA	NA	NA	NA	NA	NA	NA	NA	NA	NA	NA	-0.0230346	0.00516477	8.19837e-06
rs10000911	4	144136193	T	G	0.660377	0.590691	cg01601573	4	144256835	0.0395234	0.000990786	0	NA	NA	NA	NA	NA	NA	NA	NA	NA	NA	NA	NA	NA	NA	NA	NA	NA	NA	0.00288091	0.00152222	0.0584149
rs10000911	4	144136193	T	G	0.660377	0.590691	cg01719995	4	144104893	0.0072211	0.000720437	1.20514e-23	NA	NA	NA	NA	NA	NA	NA	NA	NA	NA	NA	NA	NA	NA	NA	NA	NA	NA	-0.0029366	0.00159449	0.0655164
rs10000911	4	144136193	T	G	0.660377	0.590691	cg06855485	4	144303008	-0.0186412	0.00066943	1.19048e-170	NA	NA	NA	NA	NA	NA	NA	NA	NA	NA	NA	NA	NA	NA	NA	NA	NA	NA	-0.00249922	0.0016956	0.140495
rs10000911	4	144136193	T	G	0.660377	0.590691	cg19326217	4	144171750	-0.0102417	0.000580774	1.33561e-69	NA	NA	NA	NA	NA	NA	NA	NA	NA	NA	NA	NA	NA	NA	NA	NA	NA	NA	-0.00126278	0.00126008	0.316276
rs10000911	4	144136193	T	G	0.660377	0.590691	cg24251135	4	144109657	-0.0244946	0.000886499	4.76537e-168	NA	NA	NA	NA	NA	NA	NA	NA	NA	NA	NA	NA	NA	NA	NA	NA	NA	NA	-0.00452773	0.00150007	0.00254159
rs10000911	4	144136193	T	G	0.660377	0.590691	cg24741888	4	144172845	0.00982361	0.000360261	1.01557e-163	NA	NA	NA	NA	NA	NA	NA	NA	NA	NA	NA	NA	NA	NA	NA	NA	NA	NA	0.00162289	0.00132728	0.221436
rs10000912	4	3669829	A	G	0.140381	0.232406	cg04638766	4	3681623	-0.0440778	0.0012155	6.14873e-288	-0.0304964	0.0100868	0.00390565	-0.0280143	0.0141547	0.0532094	-0.0583453	0.0204481	0.00623638	-0.0581166	0.0213482	0.00884983	-0.0219302	0.015336	0.160895	-0.0250928	0.0145613	0.0929724	-0.0325059	0.00299405	1.85001e-27
rs10000916	4	184208957	C	T	0.428585	0.264232	cg12998503	4	184177628	0.011663	0.000775311	3.83724e-51	0.0181438	0.00900798	0.0492785	0.041833	0.0121634	0.00117087	0.0172262	0.00649275	0.0106053	0.0141321	0.00791756	0.0802245	0.0089096	0.00924374	0.341214	-0.00307142	0.0133148	0.818803	-0.000427736	0.00167595	0.798553
rs10000916	4	184208957	C	T	0.428585	0.264232	cg24256786	4	184186661	-0.00680679	0.000543315	5.22965e-36	-0.0221309	0.00922792	0.0201703	-0.0172944	0.0156323	0.273777	0.0095659	0.00569416	0.0990837	-0.00527877	0.00433492	0.22893	-0.00734002	0.00402931	0.0763861	0.0037253	0.00492659	0.454215	9.38866e-05	0.00102553	0.927056
rs10000918	4	186268576	A	G	0.254921	0.263715	cg02970919	4	186300945	-0.0104133	0.000809698	7.48795e-38	NA	NA	NA	NA	NA	NA	NA	NA	NA	NA	NA	NA	NA	NA	NA	NA	NA	NA	-0.0004046	0.00111791	0.717407
rs10000918	4	186268576	A	G	0.254921	0.263715	cg06914837	4	186318163	-0.0113019	0.000507293	5.91792e-110	NA	NA	NA	NA	NA	NA	NA	NA	NA	NA	NA	NA	NA	NA	NA	NA	NA	NA	-0.00211402	0.000545567	0.000106669
rs10000918	4	186268576	A	G	0.254921	0.263715	cg26741686	4	186318356	-0.0615763	0.00192653	3.65103e-224	NA	NA	NA	NA	NA	NA	NA	NA	NA	NA	NA	NA	NA	NA	NA	NA	NA	NA	-0.0199516	0.00406884	9.41383e-07
rs10000923	4	151036207	T	C	0.403163	0.446865	cg20472551	4	151000684	-0.00734736	0.000554572	4.59056e-40	-0.00726767	0.00655279	0.272591	-0.00814415	0.0100123	0.419764	-0.00667063	0.00444496	0.139594	-0.00719776	0.0040412	0.0808525	-0.0137963	0.00657851	0.0426851	-0.00879716	0.00600828	0.151371	-0.00296915	0.00110122	0.00701251
rs10000932	4	154520561	A	G	0.352512	0.15898	cg26103306	4	154515617	0.00561838	0.000355291	2.5121e-56	0.0251654	0.00636646	0.000238593	0.0235415	0.00706641	0.00161246	0.00224531	0.00364512	0.54065	0.0102091	0.00463248	0.0320784	0.0447436	0.017385	0.0140871	0.0141227	0.0136731	0.308188	-0.00237948	0.00181261	0.18927
rs10000933	4	182203725	A	G	0.234177	0.188011	cg11324010	4	182568983	-0.022096	0.00143873	3.13414e-53	-0.0234304	0.0139144	0.0983139	-0.0219803	0.0146652	0.140088	-0.0272841	0.0188855	0.154655	-0.0325838	0.0214896	0.135628	0.00535276	0.00948875	0.575989	-0.0257895	0.0110877	0.0254561	0.000374863	0.00239792	0.875774
rs10000933	4	182203725	A	G	0.234177	0.188011	cg12806663	4	182230157	-0.0107524	0.000723501	5.84329e-50	-0.0249893	0.0117675	0.0385767	-0.0257628	0.0185064	0.169933	-0.0134661	0.00792228	0.0952641	-0.0163683	0.00687518	0.0210492	-0.00862458	0.00867388	0.326359	-0.0121257	0.00975857	0.221641	-0.00466308	0.00159972	0.00355771
rs10000933	4	182203725	A	G	0.234177	0.188011	cg16806891	4	182425400	-0.0126454	0.000912286	1.08723e-43	NA	NA	NA	NA	NA	NA	NA	NA	NA	NA	NA	NA	NA	NA	NA	NA	NA	NA	0.000287454	0.00297447	0.923012
rs10000933	4	182203725	A	G	0.234177	0.188011	cg17715141	4	182609697	-0.0356575	0.00191185	1.24487e-77	-0.074619	0.0198834	0.000448759	-0.0304761	0.0210066	0.152962	-0.058965	0.0331326	0.0810892	-0.0835803	0.0317423	0.0111709	-0.0104922	0.0121456	0.393082	0.00343662	0.0150159	0.820201	-0.00417402	0.0034962	0.232527
rs10000933	4	182203725	A	G	0.234177	0.188011	cg25000273	4	182272373	-0.0160565	0.000661718	4.59835e-130	-0.0202663	0.00911915	0.0307188	-0.031374	0.00949283	0.00174271	-0.0274326	0.0081009	0.0013708	-0.0288098	0.00811285	0.000835473	-0.00484977	0.011819	0.683864	-0.0110388	0.010393	0.294876	-0.00313289	0.00248911	0.208162
rs10000936	4	12295507	T	A	0.816434	1.07778	cg26275355	4	12252318	-0.00818487	0.000739062	1.66476e-28	-0.0116006	0.00636099	0.0740578	-0.00117454	0.00777993	0.880594	0.00307769	0.00878584	0.727556	0.00336696	0.00840572	0.69042	0.0133499	0.0114888	0.252484	0.0178603	0.0150321	0.242149	-0.000754512	0.00153877	0.623898
rs1000094	6	51990683	A	G	0.404968	0.528031	cg00495693	6	51928623	-0.0174784	0.000782252	1.38917e-110	NA	NA	NA	NA	NA	NA	NA	NA	NA	NA	NA	NA	NA	NA	NA	NA	NA	NA	-0.00441282	0.00201614	0.0286151
rs1000094	6	51990683	A	G	0.404968	0.528031	cg01816258	6	51848211	-0.0173035	0.000940803	1.51342e-75	NA	NA	NA	NA	NA	NA	NA	NA	NA	NA	NA	NA	NA	NA	NA	NA	NA	NA	0.00125157	0.00174443	0.473085
rs10000953	4	2184319	T	C	0.125072	0.135253	cg01854076	4	2063036	-0.0342662	0.00101088	7.2278e-252	-0.0341738	0.0095095	0.000733886	-0.0138839	0.00885787	0.123204	-0.0235878	0.0105657	0.0300009	-0.0254456	0.011365	0.0295499	-0.00805968	0.0275396	0.771376	0.0129774	0.0143223	0.370595	0.00406743	0.00286973	0.156379
rs10000953	4	2184319	T	C	0.125072	0.135253	cg03739832	4	2246054	0.0220431	0.00091828	2.48072e-127	NA	NA	NA	NA	NA	NA	NA	NA	NA	NA	NA	NA	NA	NA	NA	NA	NA	NA	0.0297989	0.00307306	3.11081e-22
rs10000953	4	2184319	T	C	0.125072	0.135253	cg08788540	4	2249988	0.0105187	0.000613363	6.37633e-66	0.00403986	0.00943071	0.670184	-0.0109067	0.0237449	0.647952	0.00531389	0.00431747	0.224048	0.00398257	0.00471882	0.402624	-0.00557098	0.0133934	0.679786	0.0172255	0.00968691	0.083369	0.00943004	0.00207756	5.65224e-06
rs10000953	4	2184319	T	C	0.125072	0.135253	cg10432947	4	2062441	-0.0696929	0.00177228	0	-0.0732694	0.016893	6.81767e-05	-0.057549	0.0185784	0.00316908	-0.0752227	0.0178405	0.000101592	-0.0818678	0.0178319	2.91112e-05	0.0208962	0.0184507	0.264503	0.0177759	0.0204893	0.391076	-0.0177278	0.00367552	1.41257e-06
rs10000953	4	2184319	T	C	0.125072	0.135253	cg16718710	4	2249145	0.0122836	0.000615544	1.33574e-88	0.0011426	0.00709162	0.872635	-0.00572391	0.0129818	0.661137	-0.00366577	0.00644869	0.572222	-0.0024962	0.00589843	0.67393	-0.0263033	0.0110727	0.0226723	-0.0038047	0.0147561	0.797922	0.00468175	0.00162527	0.0039693
rs10000953	4	2184319	T	C	0.125072	0.135253	cg18089397	4	2264747	0.0355245	0.000976987	1.74364e-289	NA	NA	NA	NA	NA	NA	NA	NA	NA	NA	NA	NA	NA	NA	NA	NA	NA	NA	0.0188285	0.0028041	1.88538e-11
rs10000953	4	2184319	T	C	0.125072	0.135253	cg19550474	4	2059335	-0.0152551	0.00135021	1.33851e-29	NA	NA	NA	NA	NA	NA	NA	NA	NA	NA	NA	NA	NA	NA	NA	NA	NA	NA	-0.0146714	0.00482918	0.00238103
rs10000953	4	2184319	T	C	0.125072	0.135253	cg23855319	4	2062392	-0.0623815	0.00191255	2.36354e-233	-0.0540152	0.0148122	0.000623664	-0.0328462	0.0201537	0.109309	-0.0547833	0.0152808	0.000753285	-0.0512929	0.0148126	0.00109112	0.00275082	0.0111751	0.806887	0.00417109	0.0118974	0.727833	-0.0229779	0.00344391	2.52273e-11
rs10000960	4	129082733	T	G	0.318607	0.240626	cg04760493	4	128981486	0.0159215	0.00131572	1.0438e-33	0.0336543	0.00800884	0.000106452	0.0240499	0.011471	0.0410098	0.0283302	0.00922416	0.00341392	0.0367439	0.0110814	0.00168838	0.0195013	0.0111375	0.0880231	-0.00224355	0.0122006	0.855079	0.0106973	0.00259779	3.82406e-05
rs10000960	4	129082733	T	G	0.318607	0.240626	cg17920195	4	129149383	0.00874236	0.000612234	2.93945e-46	0.00540479	0.00507622	0.292015	0.00491163	0.00507355	0.337571	0.0122765	0.00649968	0.0646131	0.0103477	0.00600928	0.09114	-0.0181948	0.0155068	0.247962	-0.0122137	0.0189375	0.522837	-0.00169416	0.00138188	0.220205
rs10000960	4	129082733	T	G	0.318607	0.240626	cg19910937	4	128983807	-0.0275307	0.000537671	0	-0.0218345	0.00586778	0.000495387	-0.0317246	0.0126186	0.015131	-0.0121556	0.00451789	0.00961986	-0.007241	0.00398487	0.075076	0.000890304	0.0074231	0.905165	-0.00986916	0.00612729	0.115524	-0.00315169	0.00149159	0.0346033
rs10000960	4	129082733	T	G	0.318607	0.240626	cg23415995	4	128704651	0.0126875	0.000730987	1.75679e-67	0.0145187	0.0107034	0.180928	0.0215057	0.0130529	0.105588	0.00872173	0.00257027	0.00134282	0.0237339	0.0115138	0.044386	0.00724153	0.00689476	0.300216	0.000453339	0.00985815	0.963562	0.00608328	0.00209926	0.00375769
rs10000960	4	129082733	T	G	0.318607	0.240626	cg24312680	4	128704518	0.0605861	0.00180698	1.83106e-246	0.0390191	0.0152184	0.0133389	0.0368085	0.0190996	0.059536	0.0516693	0.0155334	0.00165497	0.0528929	0.020531	0.0129271	0.0103314	0.0111247	0.359793	0.0203828	0.013522	0.140686	0.00831776	0.00261028	0.00143985
rs10000967	4	39804947	T	C	0.100869	0.130232	cg08814640	4	39773083	-0.00699152	0.000621069	2.13363e-29	0.00179349	0.00518916	0.731048	-0.00777744	0.00710519	0.278828	-0.000348293	0.0056645	0.951212	-0.00271582	0.00561865	0.63091	-0.0192475	0.0117334	0.109175	-0.00585268	0.0115474	0.615197	-0.0237386	0.00319556	1.0973e-13
rs10000968	4	30585813	T	C	0.720266	0.328658	cg07562487	4	30759432	0.0238808	0.00131221	5.26325e-74	NA	NA	NA	NA	NA	NA	NA	NA	NA	NA	NA	NA	NA	NA	NA	NA	NA	NA	0.00032996	0.0024035	0.890807
rs10000968	4	30585813	T	C	0.720266	0.328658	cg19425603	4	30838902	0.0124597	0.000915512	3.51535e-42	0.0163993	0.00829407	0.053433	0.00478061	0.00987651	0.63043	0.0192141	0.0065158	0.00480388	0.0151065	0.0091322	0.10423	-0.014133	0.0120512	0.248199	0.00921707	0.00898348	0.311378	0.00151937	0.00147836	0.304071
rs10000983	4	9951606	T	C	0.434512	0.324742	cg00004082	4	10020360	-0.00999617	0.00059692	6.02992e-63	-0.00847083	0.00631875	0.185996	0.00130427	0.0111666	0.907477	-0.00661196	0.00480676	0.174972	-0.00708245	0.00512758	0.173226	-0.000336871	0.00441089	0.939524	0.00158833	0.00460592	0.732112	0.000982544	0.000654484	0.133291
rs10000983	4	9951606	T	C	0.434512	0.324742	cg00071950	4	10020882	-0.0673553	0.00113092	0	-0.091398	0.0142126	4.31249e-08	-0.0693803	0.0178317	0.000290648	-0.0409195	0.00896118	3.16568e-05	-0.0488051	0.00897647	1.53962e-06	-0.0078742	0.00237232	0.00199909	-0.0150924	0.00259488	1.0174e-06	-0.00715773	0.00111132	1.18894e-10
rs10000983	4	9951606	T	C	0.434512	0.324742	cg00378228	4	10122153	0.00324996	0.000256126	6.81397e-37	0.0115093	0.00690899	0.101877	0.0073362	0.0055407	0.191388	0.0079714	0.00309623	0.0129829	0.00605773	0.00291511	0.0427568	-0.00454716	0.00461106	0.330301	0.0130907	0.00473286	0.0087145	0.00103468	0.000816048	0.204827
rs10000983	4	9951606	T	C	0.434512	0.324742	cg02387843	4	9892887	0.0103763	0.000609467	5.33992e-65	-0.0113667	0.0107698	0.296206	-0.0237713	0.0162872	0.150559	0.0170063	0.00531307	0.00235942	0.017147	0.00492038	0.00102092	-0.00244766	0.0107577	0.821234	0.0102669	0.0125062	0.416797	0.00237434	0.00186281	0.202452
rs10000983	4	9951606	T	C	0.434512	0.324742	cg02734326	4	10020555	-0.0107891	0.000314353	3.71422e-258	-0.0214928	0.00496543	7.01914e-05	-0.021932	0.00931692	0.0224629	0.00115202	0.00243117	0.637627	-0.011704	0.00399085	0.00502208	-0.00347111	0.00200283	0.0911866	-0.00245329	0.00237721	0.308592	-0.000788075	0.000300544	0.0087374
rs10000983	4	9951606	T	C	0.434512	0.324742	cg03841832	4	9981202	0.00921273	0.000656621	1.01427e-44	0.00251911	0.00761523	0.742151	-0.00621085	0.00880406	0.483738	0.0125243	0.00715969	0.0862583	0.00860742	0.00787222	0.279359	0.0015445	0.00509126	0.763268	-0.00746694	0.00867898	0.394993	0.00138598	0.00110312	0.208964
rs10000983	4	9951606	T	C	0.434512	0.324742	cg11266682	4	10021025	-0.107068	0.00151515	0	-0.108052	0.0148615	2.03503e-09	-0.0909666	0.0180394	6.16405e-06	-0.105241	0.0153732	9.53876e-09	-0.102191	0.0142975	3.18374e-09	-0.0276521	0.00565047	1.84905e-05	-0.0415461	0.00843752	1.68311e-05	-0.0176007	0.00267849	4.99343e-11
rs10000983	4	9951606	T	C	0.434512	0.324742	cg13841979	4	9990048	0.0217151	0.000831261	1.99264e-150	0.000178404	0.00889691	0.98408	-0.00675874	0.0123043	0.585197	0.0138774	0.00975914	0.161118	0.00517722	0.00899525	0.56745	0.0242198	0.0054847	8.07342e-05	-0.00948128	0.00719879	0.195704	-0.0019369	0.00150323	0.197574
rs10000983	4	9951606	T	C	0.434512	0.324742	cg14348967	4	10160060	0.0280971	0.00114288	1.84816e-133	0.043854	0.0107072	0.000150593	0.0698957	0.0162486	7.67123e-05	0.0440461	0.00990954	4.76379e-05	0.0360196	0.0107189	0.0014806	0.0146058	0.00729992	0.0525936	0.000699961	0.0117398	0.952769	0.00654595	0.00219168	0.00281982
rs10000983	4	9951606	T	C	0.434512	0.324742	cg16147221	4	10020634	-0.00259641	0.000226688	2.25436e-30	-0.00799809	0.00293162	0.00871332	0.0098501	0.0119038	0.411823	0.000102725	0.000669949	0.878741	0.000186678	0.000788585	0.813818	-0.00288281	0.001324	0.0357331	-0.000662204	0.000958187	0.493703	-0.000426877	0.000252416	0.0908057
rs10000983	4	9951606	T	C	0.434512	0.324742	cg20566657	4	10021355	-0.020496	0.000504525	0	-0.0179175	0.00757349	0.0218289	-0.00659214	0.00747863	0.382202	-0.0232337	0.00657135	0.000875832	-0.0261279	0.00763195	0.00122739	-0.0285866	0.00968236	0.00538036	-0.0192675	0.00711548	0.0100944	-0.00805883	0.00154948	1.98232e-07
rs10000983	4	9951606	T	C	0.434512	0.324742	cg22821355	4	10117479	0.0178144	0.000948615	1.11485e-78	0.00553316	0.0060415	0.364052	0.00422671	0.00947969	0.657578	0.0212439	0.00878194	0.0191678	0.0308175	0.0094311	0.00194399	0.00503681	0.0106894	0.640194	0.0211416	0.0106616	0.0546333	0.00196194	0.00154126	0.203036
rs10000983	4	9951606	T	C	0.434512	0.324742	cg23109323	4	10052335	-0.0367838	0.00109252	1.65067e-248	-0.0288694	0.00801571	0.000716227	-0.0351735	0.00827543	9.08633e-05	-0.0654986	0.0126347	3.75996e-06	-0.0611737	0.0124759	9.9968e-06	-0.0317534	0.010992	0.00635388	-0.0465047	0.0172036	0.0102126	-0.00837918	0.00241199	0.000512813
rs10000983	4	9951606	T	C	0.434512	0.324742	cg26043149	18	55253948	-0.0130522	0.000601985	3.03836e-104	-0.0307194	0.00985952	0.00301061	-0.0287531	0.0104179	0.00801056	-0.031888	0.0118176	0.00942564	-0.0345407	0.0117889	0.00506033	-0.0332585	0.0140672	0.0232791	-0.0343271	0.0162792	0.0416236	-0.0121863	0.00297306	4.15114e-05
rs10000998	4	5467983	C	T	0.470373	0.381512	cg26943120	4	5472116	0.0378108	0.00105797	9.80721e-280	0.050287	0.0112645	4.46401e-05	0.0435302	0.0110911	0.000260901	0.0419761	0.0115779	0.000665538	0.0569415	0.0123398	2.68952e-05	0.0440507	0.0070955	2.94969e-07	0.0329284	0.00933848	0.00111913	0.0084686	0.00182562	3.50514e-06
rs10001	19	7711221	T	C	0.459353	0.382729	cg15576517	19	7711153	-0.0359687	0.00129082	7.07978e-171	0.00761497	0.00226152	0.00145103	0.00315427	0.00175039	0.0774509	-0.0762994	0.016565	2.76713e-05	-0.0343245	0.0143976	0.0208822	-0.027608	0.0102153	0.0102273	-0.00691814	0.00798156	0.391511	0.00237041	0.00227746	0.297961
rs10001	19	7711221	T	C	0.459353	0.382729	cg24759919	19	7702494	0.0291757	0.000570782	0	0.0312572	0.00881873	0.000852706	0.0391741	0.0114975	0.00128847	-0.000193836	0.00139393	0.889953	0.0153739	0.00332319	2.58401e-05	0.0278689	0.00860069	0.00248426	0.0297454	0.00597066	1.40469e-05	0.00871444	0.00197865	1.06158e-05
rs10001	19	7711221	T	C	0.459353	0.382729	cg27546241	19	7701753	0.0199559	0.000838139	2.64648e-125	0.0470611	0.0180568	0.01197	0.00352966	0.010242	0.731792	0.0172838	0.00791528	0.0336174	0.0169504	0.0081405	0.0423569	-0.0150659	0.00753306	0.0526882	-0.00562446	0.00790598	0.481169	-0.00266057	0.00194361	0.171037
rs10001006	4	9788498	C	T	0.648447	0.510151	cg00071950	4	10020882	0.0296295	0.0013683	5.54852e-104	NA	NA	NA	NA	NA	NA	NA	NA	NA	NA	NA	NA	NA	NA	NA	NA	NA	NA	0.00011895	0.00106523	0.911088
rs10001006	4	9788498	C	T	0.648447	0.510151	cg02734326	4	10020555	0.00540419	0.000335513	2.2702e-58	NA	NA	NA	NA	NA	NA	NA	NA	NA	NA	NA	NA	NA	NA	NA	NA	NA	NA	-1.58388e-05	0.00027592	0.954224
rs10001006	4	9788498	C	T	0.648447	0.510151	cg11266682	4	10021025	0.0404999	0.00189919	6.67502e-101	NA	NA	NA	NA	NA	NA	NA	NA	NA	NA	NA	NA	NA	NA	NA	NA	NA	NA	0.000213142	0.00258043	0.93417
rs10001006	4	9788498	C	T	0.648447	0.510151	cg13841979	4	9990048	-0.0117899	0.000845584	3.47654e-44	NA	NA	NA	NA	NA	NA	NA	NA	NA	NA	NA	NA	NA	NA	NA	NA	NA	NA	0.0011955	0.00137631	0.385051
rs10001006	4	9788498	C	T	0.648447	0.510151	cg20566657	4	10021355	0.00816621	0.00055293	2.32192e-49	NA	NA	NA	NA	NA	NA	NA	NA	NA	NA	NA	NA	NA	NA	NA	NA	NA	NA	0.000803428	0.00146305	0.582906
rs10001006	4	9788498	C	T	0.648447	0.510151	cg21744417	4	9760275	-0.0314248	0.000934234	4.83894e-248	NA	NA	NA	NA	NA	NA	NA	NA	NA	NA	NA	NA	NA	NA	NA	NA	NA	NA	-0.0138382	0.00568962	0.015008
rs1000101	16	59270016	A	G	0.0363874	0.290094	cg06003388	16	59363443	0.0224749	0.000850158	5.26495e-154	0.0201167	0.0104237	0.0591895	0.0143918	0.0185315	0.440975	0.0196778	0.00611711	0.00225289	0.0141244	0.00661814	0.0376556	0.0351886	0.0314605	0.270374	-0.00602372	0.043758	0.891236	0.0143525	0.00782771	0.066721
rs10001010	4	87668678	G	A	0.103536	0.0551331	cg18860310	4	87752504	0.0275155	0.00132423	6.77142e-96	0.00726462	0.00803028	0.369903	0.0201791	0.0138039	0.149919	0.029393	0.0195916	0.139707	0.0213962	0.00782388	0.00856453	-0.0113055	0.0189304	0.553907	-0.0045632	0.0237457	0.848633	0.00323545	0.00210893	0.124988
rs10001017	4	182203783	A	T	0.246264	0.188563	cg11324010	4	182568983	-0.0222107	0.00142864	1.67246e-54	-0.0234304	0.0139144	0.0983139	-0.0219803	0.0146652	0.140088	-0.0272841	0.0188855	0.154655	-0.0325838	0.0214896	0.135628	0.00535276	0.00948875	0.575989	-0.0257895	0.0110877	0.0254561	0.000454123	0.0023747	0.848342
rs10001017	4	182203783	A	T	0.246264	0.188563	cg12806663	4	182230157	-0.0108129	0.000715993	1.57042e-51	-0.0249893	0.0117675	0.0385767	-0.0257628	0.0185064	0.169933	-0.0134661	0.00792228	0.0952641	-0.0163683	0.00687518	0.0210492	-0.00862458	0.00867388	0.326359	-0.0121257	0.00975857	0.221641	-0.004684	0.00158409	0.00310747
rs10001017	4	182203783	A	T	0.246264	0.188563	cg16806891	4	182425400	-0.0125168	0.000901228	7.42887e-44	NA	NA	NA	NA	NA	NA	NA	NA	NA	NA	NA	NA	NA	NA	NA	NA	NA	NA	0.000891006	0.00294548	0.762272
rs10001017	4	182203783	A	T	0.246264	0.188563	cg17715141	4	182609697	-0.0358806	0.00189411	5.02071e-80	-0.074619	0.0198834	0.000448759	-0.0304761	0.0210066	0.152962	-0.058965	0.0331326	0.0810892	-0.0835803	0.0317423	0.0111709	-0.0104922	0.0121456	0.393082	0.00343662	0.0150159	0.820201	-0.00413926	0.00346236	0.231891
rs10001017	4	182203783	A	T	0.246264	0.188563	cg25000273	4	182272373	-0.0160174	0.000656103	1.24882e-131	-0.0202663	0.00911915	0.0307188	-0.031374	0.00949283	0.00174271	-0.0274326	0.0081009	0.0013708	-0.0288098	0.00811285	0.000835473	-0.00484977	0.011819	0.683864	-0.0110388	0.010393	0.294876	-0.00381052	0.00246301	0.12184
rs10001021	4	182203799	A	G	0.246554	0.190142	cg11324010	4	182568983	-0.0220954	0.00142889	6.13072e-54	-0.0234304	0.0139144	0.0983139	-0.0219803	0.0146652	0.140088	-0.0272841	0.0188855	0.154655	-0.0325838	0.0214896	0.135628	0.00535276	0.00948875	0.575989	-0.0257895	0.0110877	0.0254561	0.000464065	0.00237603	0.845149
rs10001021	4	182203799	A	G	0.246554	0.190142	cg12806663	4	182230157	-0.0108451	0.000715767	7.37787e-52	-0.0249893	0.0117675	0.0385767	-0.0257628	0.0185064	0.169933	-0.0134661	0.00792228	0.0952641	-0.0163683	0.00687518	0.0210492	-0.00862458	0.00867388	0.326359	-0.0121257	0.00975857	0.221641	-0.00469631	0.00158505	0.00304777
rs10001021	4	182203799	A	G	0.246554	0.190142	cg16806891	4	182425400	-0.012522	0.0009011	6.66961e-44	NA	NA	NA	NA	NA	NA	NA	NA	NA	NA	NA	NA	NA	NA	NA	NA	NA	NA	0.000821196	0.00294735	0.780535
rs10001021	4	182203799	A	G	0.246554	0.190142	cg17715141	4	182609697	-0.0356931	0.00189474	3.68411e-79	-0.074619	0.0198834	0.000448759	-0.0304761	0.0210066	0.152962	-0.058965	0.0331326	0.0810892	-0.0835803	0.0317423	0.0111709	-0.0104922	0.0121456	0.393082	0.00343662	0.0150159	0.820201	-0.00414258	0.00346451	0.231806
rs10001021	4	182203799	A	G	0.246554	0.190142	cg25000273	4	182272373	-0.0160043	0.000656083	1.99283e-131	-0.0202663	0.00911915	0.0307188	-0.031374	0.00949283	0.00174271	-0.0274326	0.0081009	0.0013708	-0.0288098	0.00811285	0.000835473	-0.00484977	0.011819	0.683864	-0.0110388	0.010393	0.294876	-0.00387251	0.00246413	0.116054
rs10001026	4	124659425	G	T	0.67979	0.402066	cg01723706	4	124814442	-0.0199442	0.00120278	9.44968e-62	-0.0179915	0.0109262	0.105781	-0.00949031	0.0115191	0.413844	-0.0170799	0.0142344	0.235723	-0.0251678	0.0145112	0.088894	-0.00683857	0.00511321	0.189032	-0.00353612	0.00742885	0.636801	-0.00526877	0.00182126	0.00381675
rs1000103	6	170353402	G	A	0.117298	0.160382	cg16016640	6	170418412	-0.0227744	0.00121197	8.9089e-79	-0.0472039	0.0126631	0.000485359	-0.0563	0.0150158	0.000453591	-0.0334242	0.0137294	0.0184512	-0.0370345	0.0151124	0.0177314	-0.0679237	0.022357	0.00428945	-0.0342871	0.0265651	0.204612	-0.0117208	0.00372126	0.00163451
rs1000103	6	170353402	G	A	0.117298	0.160382	cg17426568	6	170418587	-0.0625256	0.00190824	1.79344e-235	-0.0937943	0.0205648	3.22395e-05	-0.103164	0.0238696	7.17216e-05	-0.104318	0.0231339	3.83668e-05	-0.101554	0.025479	0.000214687	-0.0835009	0.017873	3.67934e-05	-0.0670058	0.0206286	0.00243113	-0.0394863	0.00628127	3.25008e-10
rs10001036	4	9489994	G	C	0.125159	0.109028	cg01511880	1	157015212	-0.0165963	0.000945812	6.25792e-69	-0.000792912	0.00688115	0.908716	0.000765504	0.0209522	0.970998	-0.00560512	0.00305788	0.0726412	-0.00629698	0.00345526	0.074255	0.001709	0.00415074	0.682848	8.00106e-06	0.00607342	0.998956	-0.00238757	0.00241047	0.321929
rs10001036	4	9489994	G	C	0.125159	0.109028	cg08475853	4	9492758	-0.0119541	0.000578545	7.55077e-95	-0.0271273	0.00672113	0.000182613	-0.028812	0.00651626	5.14944e-05	-0.0215846	0.00581161	0.000506346	-0.020387	0.00617272	0.00175438	-0.0192527	0.00862704	0.0316118	-0.0164791	0.00962563	0.0950467	-0.00546207	0.00230924	0.0180149
rs10001039	4	152101522	G	A	0.946884	0.782266	cg02075410	4	151504138	0.00223952	0.000245662	7.77556e-20	-0.00135563	0.000957231	0.162798	0.000528312	0.00171511	0.759311	8.77039e-06	0.00143403	0.995144	0.000527053	0.00127275	0.680532	0.0255017	0.0351546	0.472641	0.00488248	0.0271404	0.858189	-1.59936e-05	0.00325998	0.996086
rs10001039	4	152101522	G	A	0.946884	0.782266	cg03479572	4	152017137	-0.0115467	0.000535574	4.32089e-103	-0.0182625	0.00598746	0.00362371	-0.0183802	0.00867715	0.039049	0.000402455	0.00410132	0.922215	0.000159977	0.0062334	0.979625	-0.0103025	0.0107121	0.342253	-0.0162204	0.0121782	0.190822	0.00150366	0.002285	0.510502
rs10001039	4	152101522	G	A	0.946884	0.782266	cg06110802	4	152020177	-0.0155759	0.000967463	2.56393e-58	-0.0124357	0.00839559	0.1447	0.00550579	0.0152398	0.719384	-0.00413393	0.00756664	0.587217	0.00375543	0.00772331	0.628875	-0.0172591	0.0118392	0.153115	0.012457	0.0123949	0.321251	0.00393182	0.00210898	0.0622755
rs10001039	4	152101522	G	A	0.946884	0.782266	cg09895166	4	151615431	0.0501637	0.00153912	5.26167e-233	-0.00104181	0.0113658	0.927326	0.00581051	0.0171738	0.736499	0.0344215	0.0155659	0.0315207	0.0268991	0.0146658	0.0724713	0.050265	0.0191491	0.0124158	0.06887	0.0238576	0.006388	0.0033217	0.00448729	0.459151
rs10001039	4	152101522	G	A	0.946884	0.782266	cg20644981	4	152020400	-0.0292974	0.00105945	2.53413e-168	-0.00130752	0.00146459	0.376183	0.000454149	0.00164993	0.784234	-0.0124271	0.00759947	0.108152	-0.012459	0.00801899	0.126442	-0.0119427	0.00944956	0.213988	0.0231129	0.0141192	0.109891	0.00199154	0.00296527	0.501825
rs1000104	6	170353312	G	T	0.256339	0.392178	cg05081416	6	170361242	0.00950505	0.000660037	5.11701e-47	NA	NA	NA	NA	NA	NA	NA	NA	NA	NA	NA	NA	NA	NA	NA	NA	NA	NA	0.00328664	0.00158238	0.0377994
rs1000104	6	170353312	G	T	0.256339	0.392178	cg17426568	6	170418587	-0.0291915	0.00144669	1.5235e-90	NA	NA	NA	NA	NA	NA	NA	NA	NA	NA	NA	NA	NA	NA	NA	NA	NA	NA	-0.0215018	0.0045307	2.07672e-06
rs10001048	4	129082821	T	A	0.327696	0.246898	cg17920195	4	129149383	0.00861632	0.000604393	4.10416e-46	0.00467209	0.00513238	0.366938	0.000311478	0.00516125	0.952113	0.0121848	0.00655937	0.0690015	0.00963386	0.00608382	0.119485	-0.013769	0.0151489	0.369127	-0.0187914	0.0179771	0.302489	-0.00196535	0.0013401	0.142493
rs10001048	4	129082821	T	A	0.327696	0.246898	cg19910937	4	128983807	-0.0264346	0.000539365	0	-0.0205942	0.00601457	0.00122529	-0.01912	0.0132177	0.154141	-0.00809748	0.00473309	0.0931905	-0.00327057	0.00411978	0.43095	0.00388249	0.00717464	0.59157	-0.0112619	0.00578281	0.0588951	-0.00283663	0.00144873	0.0502287
rs10001048	4	129082821	T	A	0.327696	0.246898	cg23415995	4	128704651	0.0118609	0.000722699	1.57096e-60	0.0120524	0.0108526	0.271968	0.0266411	0.0129788	0.045254	0.00716129	0.00268775	0.0102991	0.0179505	0.0118166	0.134915	0.00715979	0.00668458	0.290884	-0.00241534	0.00943238	0.799279	0.00557982	0.00204029	0.00624143
rs10001048	4	129082821	T	A	0.327696	0.246898	cg24312680	4	128704518	0.0579249	0.00179531	2.19908e-228	0.0342298	0.0155799	0.0325861	0.0431011	0.019008	0.0276257	0.037826	0.0165012	0.026132	0.0416224	0.021217	0.0552614	0.0108596	0.0107804	0.321098	0.010192	0.0129849	0.437785	0.0072212	0.00253937	0.00445935
rs10001054	4	48408821	A	G	0.30522	0.441081	cg01751992	4	52711271	0.00907342	0.000776774	1.59612e-31	0.0179002	0.00866729	0.0439992	0.0145661	0.0130545	0.269744	0.0192501	0.00979919	0.054937	0.0225351	0.00969432	0.0241142	0.0140053	0.0062081	0.0299089	0.00898483	0.00580672	0.130076	0.00142293	0.00126731	0.261522
rs10001054	4	48408821	A	G	0.30522	0.441081	cg03852670	4	48484997	0.0198153	0.00128153	6.23732e-54	0.0167674	0.010929	0.131157	0.0162815	0.0150724	0.285126	0.00981066	0.0122495	0.426903	0.0140303	0.0103341	0.180548	0.00722833	0.00608414	0.242182	0.00412073	0.00759253	0.590482	0.00593432	0.00209122	0.00454348
rs10001067	4	90818216	C	G	0.5073	0.457484	cg01966878	4	90757139	-0.0678114	0.00120917	0	-0.0805243	0.0164373	1.01529e-05	-0.0701518	0.0165449	9.39807e-05	-0.0552242	0.0145293	0.000386062	-0.0582601	0.0131778	5.15746e-05	-0.0274446	0.0204497	0.187544	-0.0357581	0.0173699	0.0464336	-0.0116713	0.00252433	3.77289e-06
rs10001067	4	90818216	C	G	0.5073	0.457484	cg11661187	4	90756533	0.00617507	0.000370269	1.91833e-62	0.0117708	0.00422733	0.00750505	0.0166854	0.00935646	0.0804876	0.0104966	0.00282388	0.000501568	0.00666847	0.00369403	0.076948	0.0122051	0.0115499	0.297309	0.00762403	0.00640153	0.241052	0.00081775	0.000865115	0.344531
rs10001067	4	90818216	C	G	0.5073	0.457484	cg14346243	4	90757452	-0.020184	0.000887903	2.15074e-114	-0.0253549	0.0157489	0.113582	-0.0156889	0.0261372	0.550996	-5.25302e-05	0.00347328	0.987992	0.0010709	0.00296399	0.719365	-0.0038659	0.00962057	0.690055	-0.00890438	0.0107096	0.41092	-0.00705662	0.00232717	0.0024272
rs10001067	4	90818216	C	G	0.5073	0.457484	cg20003494	4	90757398	-0.00814837	0.000456111	2.21436e-71	-0.0344282	0.0127472	0.00936384	-0.029561	0.0212577	0.170384	-0.00146623	0.00173596	0.402267	-0.00420182	0.00186137	0.0282956	-0.00759087	0.00545913	0.172471	-0.00291061	0.00633448	0.648503	-0.00453181	0.00126689	0.000347399
rs10001067	4	90818216	C	G	0.5073	0.457484	cg26578617	4	90757533	-0.00706028	0.000384438	2.49484e-75	-0.0207938	0.010149	0.0456394	-0.00424886	0.0171585	0.80542	-0.000711401	0.00149515	0.636244	0.00170258	0.00186493	0.365567	0.00255281	0.00385264	0.511578	0.00121083	0.00434326	0.781923	-0.00143712	0.000925362	0.120414
rs10001072	4	190307953	T	C	0.92575	0.980843	cg07287949	17	37890815	0.0298205	0.001078	1.9583e-168	0.0282115	0.00881139	0.00235352	0.0207113	0.00949623	0.0338201	0.041319	0.00934294	5.13332e-05	0.0372559	0.00974905	0.000361846	0.0381149	0.00997486	0.000478303	0.0380785	0.0092139	0.000190095	0.000297079	0.00289463	0.918256
rs10001072	4	190307953	T	C	0.92575	0.980843	cg09826759	4	190284978	0.17353	0.00301222	0	0.125046	0.027098	2.6883e-05	0.121645	0.022809	2.2234e-06	0.168058	0.0231802	2.19249e-09	0.18353	0.0270941	1.23941e-08	0.138787	0.0272549	1.21413e-05	0.160806	0.0269654	7.03742e-07	-8.50538e-05	0.00569298	0.98808
rs10001072	4	190307953	T	C	0.92575	0.980843	cg14840187	4	190284988	0.170503	0.00305404	0	NA	NA	NA	NA	NA	NA	NA	NA	NA	NA	NA	NA	NA	NA	NA	NA	NA	NA	-0.00122776	0.00562017	0.827074
rs1000108	8	27429649	C	T	0.302871	0.407814	cg04803944	8	27450844	-0.0257066	0.000793583	3.43062e-230	-0.00108392	0.00453144	0.811908	-0.000546678	0.00455167	0.904872	-0.0334871	0.00831554	0.000188035	-0.0033257	0.00600429	0.582076	0.00605883	0.00872666	0.491724	-0.00102728	0.00857529	0.905276	-0.0111515	0.00175217	1.96088e-10
rs1000108	8	27429649	C	T	0.302871	0.407814	cg13879655	8	27450777	-0.0263626	0.00079221	8.22655e-243	-0.00299631	0.0073216	0.684075	6.23543e-05	0.00960232	0.994844	-0.0166536	0.00728198	0.0263813	-0.0115135	0.00754619	0.133252	0.0053603	0.00931469	0.568367	-0.00370625	0.0074748	0.622868	-0.0084877	0.0019452	1.28059e-05
rs1000108	8	27429649	C	T	0.302871	0.407814	cg21666367	8	27450279	0.0179603	0.000971991	3.11281e-76	0.0180921	0.00695411	0.0121135	0.00601825	0.00637923	0.349917	0.0217883	0.00881659	0.0168434	0.0237167	0.00874797	0.0091149	0.0443322	0.0078407	1.69767e-06	0.0237477	0.00808485	0.0055981	0.00404771	0.00204498	0.0477772
rs1000108	8	27429649	C	T	0.302871	0.407814	cg26027576	8	27441373	-0.0171061	0.000710897	6.15137e-128	-0.00733002	0.00820451	0.375832	-0.00255421	0.0109363	0.816266	-0.0121868	0.00643146	0.0637846	-0.00762241	0.00642477	0.240958	0.0167459	0.00968724	0.0919894	-0.0177379	0.00962101	0.0730409	-0.0054539	0.00148594	0.000242243
rs10001084	4	187111822	C	G	0.885558	0.458747	cg00187327	22	28191781	0.00904811	0.00050711	3.30668e-71	0.00294772	0.00541926	0.588857	-0.00636788	0.00848766	0.456551	-0.002512	0.00567293	0.659779	-0.00269242	0.00565047	0.635758	0.0268891	0.0157159	0.0952432	0.00831313	0.0112961	0.466294	0.000505024	0.00145793	0.729043
rs10001086	4	99344368	C	G	0.0774928	0.152255	cg14441948	4	99125084	-0.00874443	0.000650422	3.3279e-41	-0.0236589	0.0108455	0.0337848	-0.0292013	0.0317666	0.362293	-0.00401259	0.00317959	0.212696	-0.000383829	0.003125	0.902728	-0.028166	0.0238343	0.24465	-0.0180052	0.0202186	0.378787	-0.0152487	0.00724115	0.0352187
rs10001086	4	99344368	C	G	0.0774928	0.152255	cg18936471	4	99186446	-0.019191	0.00156471	1.39777e-34	-0.028892	0.0114343	0.014656	-0.0232633	0.0135673	0.0924786	0.0191612	0.0169785	0.264364	-0.0133816	0.0130676	0.310655	-0.0251858	0.0137417	0.0746773	-0.0144765	0.0179502	0.424983	-0.0116337	0.00568047	0.0405588
rs1000109	9	117908733	T	C	0.292028	0.346278	cg16682686	9	117903983	-0.0148877	0.000442699	6.22594e-248	-0.0228893	0.00503144	3.35335e-05	-0.0124767	0.00656968	0.0632108	-0.0141497	0.00426006	0.00166052	-0.0274642	0.00468868	3.42578e-07	-0.00663994	0.00734992	0.372004	-0.0137	0.00682123	0.0517422	-0.0166697	0.00151982	5.43635e-28
rs1000109	9	117908733	T	C	0.292028	0.346278	cg26981881	9	117903424	0.00507812	0.000482753	7.05443e-26	0.0112792	0.0111509	0.31655	-0.000523442	0.0125813	0.966976	-0.00375893	0.0116772	0.748842	-0.00504144	0.0104845	0.63268	0.0162656	0.0154558	0.299264	0.00448749	0.0148662	0.764407	-0.00129424	0.00139299	0.352831
rs10001092	4	122677177	C	T	0.42721	0.424618	cg06713675	4	122721982	0.0974757	0.00243996	0	0.0941383	0.0176932	2.32466e-06	0.0846173	0.0169769	7.55261e-06	0.152405	0.0217863	5.53349e-09	0.148037	0.0220768	1.58873e-08	0.038462	0.0169481	0.0290043	0.023471	0.018398	0.209793	0.0143159	0.00398335	0.00032571
rs10001092	4	122677177	C	T	0.42721	0.424618	cg10620484	4	122685570	0.0140566	0.000969366	1.19746e-47	0.0363623	0.0113918	0.00242053	0.0509971	0.0233767	0.0337783	0.0415586	0.0108003	0.000332928	0.0412453	0.0100706	0.000150656	-0.000795003	0.008487	0.925861	-0.00146241	0.00751482	0.84674	0.00179774	0.00218755	0.411188
rs10001092	4	122677177	C	T	0.42721	0.424618	cg11979875	4	122721721	0.0512692	0.00154086	9.45098e-243	0.11212	0.0201077	9.39235e-07	0.101268	0.0187145	1.68693e-06	0.0424714	0.00960795	5.16842e-05	0.0776173	0.0150967	4.36674e-06	0.0256793	0.0123814	0.0449031	0.0287025	0.0121325	0.023198	0.00659185	0.00224359	0.00330247
rs10001092	4	122677177	C	T	0.42721	0.424618	cg14654731	4	122685145	0.0102058	0.000829902	9.32455e-35	0.00557903	0.00758442	0.465349	0.0241934	0.0118147	0.0457527	0.0110986	0.00742977	0.14139	0.00576372	0.00793085	0.470704	-0.00109816	0.0099248	0.912477	0.0104809	0.00865312	0.233286	0.000975066	0.00132213	0.460822
rs10001092	4	122677177	C	T	0.42721	0.424618	cg23574427	4	122746245	0.0545645	0.00245123	9.00552e-110	0.0454311	0.0143593	0.00262386	0.047253	0.0152249	0.00311531	0.0876003	0.022856	0.000349288	0.0928477	0.0243569	0.000372862	-0.0515504	0.0157071	0.00221553	0.0015366	0.0182591	0.933375	-0.00139751	0.0023376	0.549947
rs10001094	4	16874032	T	C	0.263663	0.171115	cg03368758	4	16900733	-0.00904722	0.000625024	1.74371e-47	-0.00728001	0.00411062	0.0825328	-0.00374329	0.00523626	0.477944	-0.00560011	0.00615498	0.367182	-0.0138537	0.00767478	0.0769652	0.00483045	0.0132849	0.718168	0.00741895	0.0140637	0.600895	-0.00165562	0.00289683	0.567642
rs10001095	4	140074039	G	C	0.790721	0.812967	cg00280758	4	140221967	-0.00637356	0.000231268	3.43029e-167	-0.0257847	0.00565483	3.23642e-05	-0.0241758	0.00392345	1.14292e-07	-0.0116012	0.00247422	2.0884e-05	-0.00695852	0.00158091	5.50428e-05	-0.00427434	0.00366405	0.250656	-0.010063	0.00287053	0.00118599	0.00159016	0.0011623	0.171276
rs10001095	4	140074039	G	C	0.790721	0.812967	cg05349245	4	140201539	-0.0113764	0.000798805	5.04188e-46	-0.0179393	0.0096595	0.0690663	-0.00495628	0.0150697	0.743585	-0.0148748	0.00859592	0.0895975	-0.0128911	0.00751859	0.0924975	-0.00476144	0.0140823	0.737137	0.00166446	0.0135316	0.902751	0.000679535	0.00164697	0.679901
rs10001095	4	140074039	G	C	0.790721	0.812967	cg09717333	4	140222144	-0.00606999	0.000317429	1.64479e-81	-0.0161704	0.00435704	0.000510656	-0.0152277	0.00417067	0.00061512	-0.00544011	0.00252251	0.0357721	-0.00951049	0.00276138	0.001154	-0.00105391	0.00403878	0.795541	-0.00499223	0.00366857	0.18159	0.000808153	0.000731581	0.269304
rs10001095	4	140074039	G	C	0.790721	0.812967	cg14727777	4	140201652	-0.0167585	0.00125687	1.47753e-40	-0.0283426	0.0126885	0.029914	-0.0244613	0.0164133	0.142295	-0.025304	0.0126469	0.0507506	-0.0370627	0.0125581	0.00477127	-0.00529828	0.00968211	0.587424	-0.0142339	0.0103287	0.176238	0.00104043	0.00178868	0.560787
rs1000110	9	117908721	C	T	0.292028	0.345736	cg16682686	9	117903983	-0.0148769	0.000442978	2.89526e-247	-0.0230428	0.00502492	2.9646e-05	-0.0124663	0.00657724	0.0637169	-0.0142093	0.00426145	0.00159861	-0.0274837	0.00469445	3.46365e-07	-0.00789528	0.00755877	0.302845	-0.0137481	0.00683576	0.0514363	-0.0166674	0.00151972	5.48081e-28
rs1000110	9	117908721	C	T	0.292028	0.345736	cg26981881	9	117903424	0.00508076	0.000482964	6.99018e-26	0.0111843	0.0111643	0.321175	-0.000748016	0.0125939	0.95287	-0.00384039	0.0116887	0.743836	-0.00506388	0.010495	0.631512	0.0215488	0.0157999	0.180637	0.00442473	0.0149005	0.76812	-0.00129426	0.00139287	0.352784
rs10001106	4	10127441	T	C	0.339458	0.290789	cg00378228	4	10122153	-0.00369065	0.000271812	5.41367e-42	-0.00779188	0.00829704	0.352098	-0.011562	0.00644689	0.0788361	-0.0116696	0.00352169	0.00169929	-0.00999392	0.00329648	0.00381588	0.000625909	0.00542574	0.908768	0.00240381	0.00539962	0.658715	0.000457113	0.000931148	0.623488
rs10001106	4	10127441	T	C	0.339458	0.290789	cg00398500	4	10041776	0.0153782	0.000589393	4.53892e-150	NA	NA	NA	NA	NA	NA	NA	NA	NA	NA	NA	NA	NA	NA	NA	NA	NA	NA	0.00373175	0.00135136	0.00575383
rs10001106	4	10127441	T	C	0.339458	0.290789	cg02317251	4	10116515	-0.00616457	0.000493985	9.68756e-36	-0.0159755	0.00877295	0.0744766	-0.0245368	0.0125198	0.0554909	-0.0125544	0.0117073	0.288608	-0.00705125	0.0131492	0.594118	0.0154692	0.0077803	0.0540228	-0.0124829	0.00691171	0.0788357	-0.00182694	0.00150744	0.225532
rs10001106	4	10127441	T	C	0.339458	0.290789	cg05083128	4	10077759	0.0115785	0.000864168	6.17717e-41	0.00909346	0.00630266	0.155191	0.0100749	0.0082371	0.226907	0.011457	0.00907735	0.212634	0.0108638	0.00994119	0.279612	0.00265798	0.0059811	0.659277	-0.00013642	0.00571951	0.981096	0.00111079	0.000950084	0.242344
rs10001106	4	10127441	T	C	0.339458	0.290789	cg06165179	7	39990544	0.00465117	0.000241385	9.85128e-83	-0.0021812	0.00404428	0.592006	0.00245878	0.00398784	0.540261	0.000927087	0.0045621	0.839776	0.00126528	0.00471763	0.789626	-0.00502274	0.00448128	0.269395	0.00125027	0.00574602	0.828914	0.00159542	0.000600297	0.00786718
rs10001106	4	10127441	T	C	0.339458	0.290789	cg08250081	4	10125330	-0.0135766	0.000658301	1.68135e-94	-0.0127668	0.0140976	0.369407	-0.00394862	0.0163176	0.809762	-0.00841616	0.00683535	0.22387	-0.019384	0.00627855	0.00326285	0.0242128	0.0166386	0.153819	0.0392277	0.0124943	0.00326711	0.00879511	0.00202179	1.36046e-05
rs10001106	4	10127441	T	C	0.339458	0.290789	cg11266682	4	10021025	0.0409221	0.0020787	2.81796e-86	0.0598947	0.0235691	0.0141299	0.0642869	0.0244441	0.0112617	0.0556756	0.0238795	0.0237147	0.0534635	0.022656	0.0221499	0.016398	0.00795093	0.0460536	0.0220309	0.0106881	0.0461699	0.00753996	0.00317655	0.0176142
rs10001106	4	10127441	T	C	0.339458	0.290789	cg14348967	4	10160060	-0.0348591	0.00118573	5.68099e-190	-0.043154	0.0132465	0.00200075	-0.0438344	0.0215166	0.0468312	-0.0508605	0.0117832	7.30652e-05	-0.0484167	0.0122188	0.000231328	-0.0166228	0.00850158	0.0579359	-0.0315621	0.0111313	0.00729417	-0.0126833	0.0024414	2.04622e-07
rs10001106	4	10127441	T	C	0.339458	0.290789	cg15882809	6	26285828	0.00462153	0.00013485	2.08281e-257	NA	NA	NA	NA	NA	NA	NA	NA	NA	NA	NA	NA	NA	NA	NA	NA	NA	NA	0.00538356	0.000654549	1.95456e-16
rs10001106	4	10127441	T	C	0.339458	0.290789	cg19272468	4	10405694	-0.0155016	0.00107762	6.4279e-47	NA	NA	NA	NA	NA	NA	NA	NA	NA	NA	NA	NA	NA	NA	NA	NA	NA	NA	-0.00279187	0.00175446	0.111541
rs10001106	4	10127441	T	C	0.339458	0.290789	cg20640774	4	10143053	0.00839119	0.000735645	3.87674e-30	-0.0120075	0.0110275	0.281332	-0.00865211	0.0169173	0.611253	0.0135883	0.00752709	0.0769392	0.0296949	0.00729215	0.000165953	0.0162698	0.0107143	0.137163	0.0216027	0.00815449	0.0116903	0.00251021	0.00259161	0.33275
rs10001106	4	10127441	T	C	0.339458	0.290789	cg23109323	4	10052335	0.0466391	0.00108208	0	0.0371576	0.00922312	0.000187007	0.0367978	0.0101237	0.000646848	0.0673877	0.0158152	8.7747e-05	0.073156	0.0146194	7.05152e-06	0.0466477	0.0119056	0.000359742	0.066018	0.0164205	0.000265753	0.0214788	0.0026012	1.49073e-16
rs10001106	4	10127441	T	C	0.339458	0.290789	cg23642392	4	10042449	0.0204176	0.0010302	2.03743e-87	0.0273613	0.0151653	0.0771061	0.0202932	0.0205442	0.327924	0.00585002	0.0157103	0.711162	0.00465057	0.0162854	0.776366	0.0459945	0.0147445	0.00345023	0.00685586	0.0120549	0.572891	0.00933582	0.00186619	5.65624e-07
rs10001106	4	10127441	T	C	0.339458	0.290789	cg26043149	18	55253948	0.0447942	0.000717036	0	0.0566712	0.00990108	5.53803e-07	0.0556786	0.0106199	3.05754e-06	0.0661459	0.0116735	6.80138e-07	0.0675659	0.0116795	4.44571e-07	0.0758119	0.0124622	4.37556e-07	0.0798904	0.0124277	1.47375e-07	0.030849	0.00315294	1.3163e-22
rs10001106	4	10127441	T	C	0.339458	0.290789	cg26409237	4	10041000	0.00399835	0.000423903	4.01485e-21	0.00803898	0.00570985	0.165223	0.00482936	0.00540705	0.375968	-0.00602946	0.00467068	0.202554	-0.00330514	0.00504194	0.515073	0.00235023	0.00749675	0.755615	0.00640783	0.00762478	0.405944	0.00363731	0.00125804	0.00383705
rs1000111	9	117907940	A	G	0.292028	0.346278	cg16682686	9	117903983	-0.0148877	0.000442699	6.22594e-248	-0.0228893	0.00503144	3.35335e-05	-0.0124767	0.00656968	0.0632108	-0.0141497	0.00426006	0.00166052	-0.0274642	0.00468868	3.42578e-07	-0.00663994	0.00734992	0.372004	-0.0137	0.00682123	0.0517422	-0.0166697	0.00151982	5.43635e-28
rs1000111	9	117907940	A	G	0.292028	0.346278	cg26981881	9	117903424	0.00507812	0.000482753	7.05443e-26	0.0112792	0.0111509	0.31655	-0.000523442	0.0125813	0.966976	-0.00375893	0.0116772	0.748842	-0.00504144	0.0104845	0.63268	0.0162656	0.0154558	0.299264	0.00448749	0.0148662	0.764407	-0.00129424	0.00139299	0.352831
rs10001111	4	12289735	T	A	0.577096	0.48432	cg26275355	4	12252318	-0.00894181	0.000616603	1.18136e-47	-0.00734373	0.00500428	0.148383	-0.00539477	0.00600822	0.373459	0.00894972	0.00672948	0.189459	0.00143227	0.00654836	0.82774	0.0115794	0.0073908	0.125468	0.00932091	0.00995522	0.35504	-0.000973725	0.00148347	0.511579
rs10001113	4	144136405	T	C	0.596994	0.505042	cg01601573	4	144256835	0.0314927	0.00098689	1.87696e-223	0.0361513	0.00985891	0.000586004	0.025944	0.0130354	0.0519347	0.0221527	0.0116765	0.0634684	0.0198728	0.0115733	0.092025	0.0145191	0.00745389	0.058848	0.0147232	0.00715912	0.0466418	0.00444313	0.00154266	0.00397451
rs10001113	4	144136405	T	C	0.596994	0.505042	cg01719995	4	144104893	0.00986008	0.000693622	7.35773e-46	0.0349076	0.0116058	0.0040798	0.0415559	0.0139388	0.00439124	3.23157e-05	0.0032272	0.99205	-0.00976425	0.0049442	0.0537064	-0.0026443	0.0117714	0.823465	-0.0113515	0.00826677	0.177756	-0.000987416	0.0016252	0.543476
rs10001113	4	144136405	T	C	0.596994	0.505042	cg06855485	4	144303008	-0.0137879	0.000659955	6.30603e-97	0.00017338	0.00270512	0.949146	0.00174354	0.00494955	0.726093	-0.00772355	0.00752297	0.309425	-0.0139487	0.00750796	0.068967	-0.00460403	0.00665895	0.493514	-0.00187939	0.00626775	0.765926	-0.00415329	0.00172235	0.0158911
rs10001113	4	144136405	T	C	0.596994	0.505042	cg19326217	4	144171750	-0.00891125	0.000571507	8.18047e-55	-0.0181941	0.00736631	0.0169012	-0.0153196	0.00958328	0.116092	-0.00136669	0.00515018	0.791795	-0.00491375	0.0048342	0.314211	-0.0067186	0.00658889	0.314326	-0.00932453	0.00662475	0.167399	-0.00177752	0.00128429	0.166343
rs10001113	4	144136405	T	C	0.596994	0.505042	cg24251135	4	144109657	-0.0291739	0.000819777	2.17492e-277	-0.0385021	0.00871348	5.19893e-05	-0.0441041	0.0128841	0.00122864	-0.0360003	0.00864924	0.00012129	-0.0343111	0.00842245	0.000161712	-0.00474591	0.0142771	0.741403	-0.00718814	0.008641	0.410683	-0.00402111	0.00153114	0.00863403
rs10001113	4	144136405	T	C	0.596994	0.505042	cg24741888	4	144172845	0.00885944	0.000355093	2.15407e-137	0.00129031	0.00536405	0.81087	0.00471842	0.00970491	0.628916	0.0147544	0.00301888	1.05645e-05	0.00892612	0.00279122	0.00237932	0.00487915	0.0101456	0.633336	-0.00382875	0.0115262	0.741581	0.000967793	0.00135521	0.475147
rs10001123	4	1558361	C	A	0.0172277	0.00710054	cg00935307	4	1581921	0.0674786	0.00686762	8.73448e-23	-0.00019596	0.020711	0.992488	-0.00423862	0.0186428	0.821053	-0.0122668	0.0173409	0.482545	-0.0152199	0.0174362	0.386815	-0.00303982	0.00619729	0.626594	-0.00579596	0.00871431	0.509998	0.0472512	0.0132485	0.000361728
rs10001123	4	1558361	C	A	0.0172277	0.00710054	cg03393996	4	1580377	0.208467	0.0199502	1.47476e-25	-0.00608526	0.112768	0.957176	0.00142921	0.121081	0.990628	-0.0278977	0.0999562	0.781298	-0.011393	0.101667	0.911214	0.291029	0.0701441	0.000181028	0.261227	0.0658946	0.000313888	0.219672	0.0434166	4.20044e-07
rs10001123	4	1558361	C	A	0.0172277	0.00710054	cg12940965	4	1580944	0.106331	0.00716076	7.04949e-50	-0.00384753	0.0182161	0.83356	-0.00985793	0.0139206	0.482073	-0.00119896	0.0124887	0.923894	-0.00120474	0.0170559	0.943965	0.000533395	0.00799818	0.947179	0.0156115	0.00984873	0.121225	0.0406678	0.0140737	0.0038569
rs10001123	4	1558361	C	A	0.0172277	0.00710054	cg19704288	4	1582181	0.130324	0.0103695	3.16409e-36	-0.0257896	0.0436528	0.557271	-0.0067693	0.0352618	0.848526	-0.0171815	0.0404733	0.672976	-0.0201038	0.0430611	0.642583	0.0080002	0.0244891	0.745699	-0.0146259	0.0187164	0.439379	0.0312886	0.0213091	0.142018
rs10001123	4	1558361	C	A	0.0172277	0.00710054	cg23502023	4	1581993	0.0457558	0.00428729	1.36987e-26	0.00391032	0.0145482	0.78918	0.00122235	0.0191587	0.949378	-0.00702013	0.0157937	0.65857	-0.00102145	0.0180698	0.955142	-0.00679264	0.00586072	0.253683	-0.00714322	0.00762251	0.354614	0.0166703	0.00514246	0.00118822
rs1000113	5	150240076	C	T	0.0800116	0.116618	cg02328578	5	150175981	0.00882633	0.000723496	3.12507e-34	NA	NA	NA	NA	NA	NA	NA	NA	NA	NA	NA	NA	NA	NA	NA	NA	NA	NA	0.0138709	0.00356823	0.000101358
rs1000113	5	150240076	C	T	0.0800116	0.116618	cg05340042	5	150224636	-0.0169944	0.000684768	5.77522e-136	NA	NA	NA	NA	NA	NA	NA	NA	NA	NA	NA	NA	NA	NA	NA	NA	NA	NA	0.0279686	0.00229708	4.18704e-34
rs1000113	5	150240076	C	T	0.0800116	0.116618	cg09501687	5	150169781	0.016238	0.000702338	2.92215e-118	NA	NA	NA	NA	NA	NA	NA	NA	NA	NA	NA	NA	NA	NA	NA	NA	NA	NA	0.00471758	0.00646687	0.465696
rs1000113	5	150240076	C	T	0.0800116	0.116618	cg10501621	5	150227845	-0.00805169	0.000396416	1.02391e-91	NA	NA	NA	NA	NA	NA	NA	NA	NA	NA	NA	NA	NA	NA	NA	NA	NA	NA	-0.00937339	0.00215966	1.42349e-05
rs10001134	4	109781130	C	T	0.285322	0.243473	cg01150943	4	109832501	0.0381986	0.00104517	1.92503e-292	-0.000823239	0.00613539	0.893789	-0.00511053	0.00703601	0.470952	0.0239212	0.0173731	0.174553	0.0374858	0.0178882	0.0411041	0.0869338	0.0204313	0.000131598	0.0915424	0.0162793	1.87143e-06	0.0217763	0.00277175	3.95002e-15
rs10001134	4	109781130	C	T	0.285322	0.243473	cg22778014	4	109811985	-0.00591391	0.000572495	5.15268e-25	-0.0117388	0.0119069	0.328847	-0.0378383	0.0203075	0.0681873	0.00854571	0.00536705	0.117508	-0.000381464	0.00597894	0.949378	-0.00254596	0.00806832	0.754071	-0.0184956	0.00803669	0.0269461	-0.000277509	0.0014004	0.842916
rs10001139	4	30585957	T	G	0.720267	0.915051	cg07562487	4	30759432	0.023882	0.00131222	5.19421e-74	NA	NA	NA	NA	NA	NA	NA	NA	NA	NA	NA	NA	NA	NA	NA	NA	NA	NA	0.000329719	0.00240349	0.890886
rs10001139	4	30585957	T	G	0.720267	0.915051	cg19425603	4	30838902	0.0124595	0.000915526	3.53472e-42	0.0163926	0.0082937	0.0535166	0.00477154	0.0098759	0.631057	0.0192107	0.00651545	0.00480858	0.0151059	0.00913154	0.104219	-0.014133	0.0120512	0.248199	0.00921707	0.00898348	0.311378	0.00151923	0.00147835	0.304114
rs10001142	4	143629829	T	G	0.155497	0.23156	cg03476007	4	143768727	-0.00759692	0.000611159	1.78874e-35	-0.00406965	0.00741469	0.585494	0.00505199	0.0231771	0.82832	-0.0057481	0.00367823	0.1243	-0.00447253	0.00349835	0.206871	-0.00454158	0.0224083	0.840471	-0.0363056	0.0166327	0.0353006	-0.0154734	0.00378816	4.4137e-05
rs10001146	4	2360781	A	G	0.130007	0.137157	cg08229127	4	2428968	0.0155866	0.00099761	5.00236e-55	0.0303273	0.00921236	0.00181036	0.0305484	0.0132069	0.024788	0.0299449	0.00821974	0.000630677	0.0424664	0.00961978	5.27236e-05	0.00625695	0.016243	0.70223	0.0402901	0.0134839	0.00489905	0.00592359	0.00277249	0.0326335
rs10001146	4	2360781	A	G	0.130007	0.137157	cg10219157	4	2395549	-0.00628902	0.000476997	1.07605e-39	-0.0240259	0.00887193	0.00918756	-0.017431	0.0127832	0.178686	-0.00785786	0.00264141	0.00447034	-0.00385279	0.00315481	0.22761	-0.025006	0.0123026	0.0491265	-0.00132476	0.00449213	0.76967	-0.00653833	0.00177717	0.000234095
rs10001146	4	2360781	A	G	0.130007	0.137157	cg25240478	4	2395772	-0.0159489	0.000588051	5.47929e-162	-0.0218682	0.00774709	0.00677282	-0.0312153	0.012917	0.0192825	-0.0136521	0.00711747	0.060703	-0.017444	0.00620228	0.00696175	-0.0224771	0.01205	0.0698731	-0.016802	0.00798312	0.0419864	-0.00828082	0.00205083	5.39596e-05
rs1000115	9	113794500	G	A	0.320048	0.144453	cg14102988	9	113801337	0.00471517	0.000437689	4.62256e-27	NA	NA	NA	NA	NA	NA	NA	NA	NA	NA	NA	NA	NA	NA	NA	NA	NA	NA	0.00076961	0.000695894	0.268757
rs1000115	9	113794500	G	A	0.320048	0.144453	cg14133557	9	113802005	0.0294048	0.00169428	1.79554e-67	NA	NA	NA	NA	NA	NA	NA	NA	NA	NA	NA	NA	NA	NA	NA	NA	NA	NA	-0.00276982	0.00255397	0.278136
rs1000115	9	113794500	G	A	0.320048	0.144453	cg14563260	9	113801320	0.00649762	0.000460447	3.22456e-45	NA	NA	NA	NA	NA	NA	NA	NA	NA	NA	NA	NA	NA	NA	NA	NA	NA	NA	-1.51179e-05	0.000702494	0.982831
rs10001162	4	87006350	A	C	0.413639	0.502255	cg00324827	4	86936356	-0.0122288	0.000422679	4.78329e-184	-0.0293038	0.00515105	6.27349e-07	-0.0173643	0.00496997	0.000993732	-0.0155547	0.00407291	0.000364617	-0.0223771	0.00455971	9.8528e-06	-0.00622123	0.00589252	0.297733	0.0120591	0.00676603	0.0826923	0.000772594	0.0011765	0.511382
rs10001190	4	6284633	A	G	0.649086	0.745489	cg06886789	4	6299403	0.00631159	0.000275558	4.1672e-116	NA	NA	NA	NA	NA	NA	NA	NA	NA	NA	NA	NA	NA	NA	NA	NA	NA	NA	-0.00221853	0.000795497	0.00528938
rs10001190	4	6284633	A	G	0.649086	0.745489	cg12788866	4	6299306	0.00867918	0.000493557	3.21185e-69	NA	NA	NA	NA	NA	NA	NA	NA	NA	NA	NA	NA	NA	NA	NA	NA	NA	NA	-0.000544013	0.000773489	0.481854
rs1000120	3	147089820	T	C	0.248906	0.12299	cg11346837	3	147077671	-0.0100648	0.000753901	1.17928e-40	-0.00742488	0.00846249	0.384391	-0.0310311	0.0130742	0.0214273	-0.0193645	0.00544211	0.000817518	-0.00989423	0.00478183	0.0436196	-0.0228201	0.0102217	0.0315515	-0.023703	0.0156724	0.138705	-0.00850451	0.00262056	0.00117325
rs1000120	3	147089820	T	C	0.248906	0.12299	cg20724214	3	147078019	-0.0333933	0.00231419	3.35955e-47	NA	NA	NA	NA	NA	NA	NA	NA	NA	NA	NA	NA	NA	NA	NA	NA	NA	NA	-0.0164278	0.00465766	0.000420221
rs1000120	3	147089820	T	C	0.248906	0.12299	cg22894301	3	147077665	-0.017864	0.00121558	6.85343e-49	-0.0153054	0.00971944	0.121504	-0.0361331	0.0180593	0.0507501	-0.0242702	0.00931614	0.0120039	-0.0196139	0.00955281	0.0451982	-0.0333143	0.0113429	0.00560222	-0.0241662	0.0168571	0.159866	-0.0126908	0.00319579	7.15438e-05
rs1000120	3	147089820	T	C	0.248906	0.12299	cg24447625	3	147077774	-0.0163609	0.00130376	4.02542e-36	-0.0123821	0.00710129	0.0872467	-0.0146202	0.0076432	0.0613914	-0.016562	0.0106293	0.125382	-0.0118197	0.00957462	0.22268	-0.0254485	0.0129834	0.0573508	-0.0172437	0.0129515	0.190987	-0.00957082	0.00265092	0.000305748
rs10001200	4	8699954	C	T	0.0869466	0.110248	cg01227492	4	8687955	0.0140982	0.00113937	3.62567e-35	0.00804178	0.00633308	0.209917	0.0200978	0.00989414	0.0474534	0.00340028	0.00861804	0.694817	0.00209506	0.00934411	0.823488	0.0114998	0.00684713	0.101258	0.00920428	0.00818495	0.267839	0.00702885	0.00257384	0.00631652
rs10001200	4	8699954	C	T	0.0869466	0.110248	cg07674095	4	8702475	-0.0332836	0.0014337	3.20018e-119	-0.0372469	0.00945827	0.000250122	-0.0370061	0.0121993	0.00379698	-0.0420263	0.0136207	0.00327997	-0.054545	0.0126502	7.41835e-05	-0.00269948	0.0134279	0.841744	0.00330532	0.0145903	0.821993	0.00421413	0.004436	0.34212
rs10001201	4	54269096	G	A	0.683943	0.446653	cg02987906	4	54243303	-0.0286099	0.00107957	9.39195e-155	-0.0400369	0.0117233	0.00125825	-0.0255368	0.0129866	0.0547062	-0.0118369	0.012511	0.348549	-0.0329341	0.0114546	0.00587736	-0.00683469	0.00640436	0.292618	-0.0223694	0.00666434	0.00180205	-0.00130074	0.00156466	0.405793
rs10001201	4	54269096	G	A	0.683943	0.446653	cg11143953	4	54243152	-0.022875	0.00111418	1.14127e-93	-0.0325713	0.00863807	0.000424415	-0.0157821	0.0090518	0.0872668	-0.0424297	0.0154253	0.00821127	-0.0439762	0.0164677	0.0101384	-0.0139249	0.00885886	0.124272	-0.0334222	0.0117865	0.00729037	-0.00420856	0.00149535	0.00488649
rs10001201	4	54269096	G	A	0.683943	0.446653	cg19408398	4	54243328	-0.0409969	0.0010767	0	-0.049609	0.00844152	3.19701e-07	-0.0237284	0.0107287	0.0314955	-0.0338667	0.0140156	0.0192948	-0.0346268	0.0131858	0.0113752	-0.0136806	0.0120923	0.264997	-0.0217995	0.00902765	0.0206672	-0.00487389	0.00152786	0.00142266
rs10001201	4	54269096	G	A	0.683943	0.446653	cg22241045	4	54363911	0.0089737	0.000271068	2.52048e-240	0.0070303	0.00485829	0.153996	0.000300234	0.00353019	0.932557	0.0122994	0.00436984	0.0069226	0.00167779	0.00412159	0.685658	-0.00404341	0.0129514	0.756596	-0.0114227	0.0165619	0.494576	-0.000981809	0.00155074	0.526654
rs10001201	4	54269096	G	A	0.683943	0.446653	cg23437337	4	54239663	0.0116693	0.00105582	2.13404e-28	0.00442732	0.00577739	0.447019	0.0014543	0.00548338	0.791909	0.00514184	0.00746941	0.494329	0.0124347	0.00672544	0.070272	-0.00338091	0.0107411	0.754663	0.00484983	0.00961038	0.616801	-0.00114074	0.00175328	0.515284
rs10001211	4	151441552	C	T	0.487582	0.260133	cg01609139	4	152235970	0.037884	0.00226868	1.33939e-62	NA	NA	NA	NA	NA	NA	NA	NA	NA	NA	NA	NA	NA	NA	NA	NA	NA	NA	0.00151893	0.00171537	0.375897
rs10001211	4	151441552	C	T	0.487582	0.260133	cg06883206	4	152172102	0.00986937	0.000950099	2.81988e-25	0.00558395	0.00994318	0.576858	-0.00752364	0.0102219	0.465085	-0.00373112	0.0110118	0.736129	-0.00364162	0.011174	0.745832	0.0258735	0.0140537	0.0734327	0.0235588	0.0130481	0.0789171	0.000442145	0.00185926	0.812031
rs10001212	4	143971806	A	G	0.0658575	0.0459023	cg24251135	4	144109657	0.0178951	0.00163975	9.94949e-28	NA	NA	NA	NA	NA	NA	NA	NA	NA	NA	NA	NA	NA	NA	NA	NA	NA	NA	0.00741065	0.00398494	0.062933
rs10001218	4	52806762	A	T	0.169963	0.298197	cg01751992	4	52711271	0.0327853	0.000904539	1.17794e-287	0.017863	0.0064423	0.00774264	0.00950844	0.0100326	0.347725	0.0216587	0.00716951	0.00393237	0.0226755	0.00713426	0.00251689	0.00666622	0.00762684	0.387583	0.00854304	0.00627767	0.181574	0.00987204	0.00216569	5.15494e-06
rs10001218	4	52806762	A	T	0.169963	0.298197	cg22779039	4	52921007	-0.00833798	0.000724644	1.22621e-30	0.0022852	0.00859041	0.791299	-0.00275086	0.0159788	0.863996	-0.0161545	0.00377105	8.13724e-05	-0.0123647	0.00387853	0.0024485	-0.0024358	0.00660576	0.714369	-0.00360147	0.00577804	0.536809	-0.00277635	0.001819	0.126933
rs10001218	4	52806762	A	T	0.169963	0.298197	cg26835374	1	142618826	0.0229342	0.00210471	1.19677e-27	0.00995393	0.00836966	0.239834	0.0145394	0.00929028	0.123764	0.0170935	0.010834	0.120803	0.0196837	0.010464	0.0656732	0.0176494	0.0157695	0.270074	0.0160045	0.0125961	0.211598	0.0247165	0.00728386	0.000690521
rs10001219	4	144028245	G	T	0.310453	0.431582	cg01601573	4	144256835	0.0196706	0.00124647	4.19772e-56	0.0150868	0.0105264	0.157896	0.0148281	0.0129439	0.257323	0.00130528	0.0117026	0.911628	0.00288251	0.0115242	0.803495	0.000414904	0.0081404	0.959618	-0.00170952	0.00823128	0.836583	0.00186751	0.00208731	0.370948
rs10001219	4	144028245	G	T	0.310453	0.431582	cg04084236	4	143766602	-0.00479112	0.000444622	4.48329e-27	-0.00344907	0.00680835	0.614623	-0.00443683	0.00758791	0.561311	0.00174666	0.00197101	0.379683	-0.000316534	0.00146845	0.830194	-0.000811963	0.00819445	0.92159	-0.00343692	0.00804909	0.671793	-0.000249977	0.00131921	0.849709
rs10001219	4	144028245	G	T	0.310453	0.431582	cg17967453	4	143947083	-0.00957183	0.000510948	2.64046e-78	-0.0267805	0.00602955	4.81634e-05	-0.041656	0.00715172	3.85649e-07	-0.00417358	0.00409183	0.312553	-0.00172176	0.00335145	0.609656	-0.00583849	0.00726145	0.426376	-0.0162375	0.00599188	0.0100415	-0.00642532	0.00131748	1.07732e-06
rs10001219	4	144028245	G	T	0.310453	0.431582	cg24251135	4	144109657	-0.0125558	0.000941377	1.39643e-40	-0.0258465	0.00924309	0.00727098	-0.0181767	0.0136054	0.187483	-0.0185783	0.00934286	0.052135	-0.0153341	0.00914479	0.0996986	0.00574159	0.0148604	0.701378	-0.00931107	0.00939461	0.327903	-0.00520177	0.00205894	0.0115226
rs10001219	4	144028245	G	T	0.310453	0.431582	cg24741888	4	144172845	0.00564016	0.000378845	3.95621e-50	0.0014957	0.00519519	0.774589	0.0111262	0.00929378	0.236777	0.00498296	0.00347449	0.157631	0.00395917	0.00291041	0.179703	0.00995472	0.0104738	0.347895	0.00866857	0.0125179	0.492838	0.00111896	0.001816	0.537784
rs10001224	4	142299027	C	T	0.0607509	0.0708683	cg13873684	4	142253700	-0.01097	0.00104064	5.55817e-26	-0.00606273	0.0110328	0.585049	0.0242349	0.015477	0.123566	-0.00386719	0.00598254	0.52091	0.000189954	0.00576525	0.973845	-0.00428109	0.0118143	0.719086	-0.00390396	0.0118493	0.743611	-0.0202756	0.00311437	7.49747e-11
rs10001225	4	74324241	C	T	0.624672	0.522823	cg03996822	4	74486558	0.0148831	0.000809881	2.01112e-75	0.00648034	0.00508815	0.208574	0.0163774	0.00780479	0.0408442	0.00915055	0.00897665	0.312838	0.0175918	0.00895974	0.0550605	-0.0246325	0.0181721	0.183257	0.0092115	0.0102448	0.374243	0.00159326	0.00138729	0.250774
rs10001234	4	52806787	A	C	0.175754	0.277733	cg01751992	4	52711271	0.0342249	0.000939075	8.16205e-291	0.017863	0.0064423	0.00774264	0.00950844	0.0100326	0.347725	0.0216587	0.00716951	0.00393237	0.0226755	0.00713426	0.00251689	0.00666622	0.00762684	0.387583	0.00854304	0.00627767	0.181574	0.00927692	0.00213229	1.35711e-05
rs10001234	4	52806787	A	C	0.175754	0.277733	cg22779039	4	52921007	-0.00913182	0.000749918	4.11686e-34	0.0022852	0.00859041	0.791299	-0.00275086	0.0159788	0.863996	-0.0161545	0.00377105	8.13724e-05	-0.0123647	0.00387853	0.0024485	-0.0024358	0.00660576	0.714369	-0.00360147	0.00577804	0.536809	-0.00247867	0.00179097	0.166365
rs10001234	4	52806787	A	C	0.175754	0.277733	cg26835374	1	142618826	0.0230409	0.00215106	9.00073e-27	0.00995393	0.00836966	0.239834	0.0145394	0.00929028	0.123764	0.0170935	0.010834	0.120803	0.0196837	0.010464	0.0656732	0.0176494	0.0157695	0.270074	0.0160045	0.0125961	0.211598	0.0241912	0.00716455	0.000734125
rs10001237	4	174900199	T	C	0.231351	0.22713	cg24914139	4	174962548	-0.0276092	0.000945901	2.73103e-187	-0.0549821	0.00922668	2.37754e-07	-0.0621338	0.0158143	0.000257454	-0.0338437	0.00718659	1.94761e-05	-0.040976	0.00788898	3.62947e-06	-0.00624145	0.0136804	0.65082	-0.0115138	0.0110434	0.303722	-0.00828234	0.00205072	5.37391e-05
rs10001246	4	79527272	C	T	0.743558	0.714016	cg05716350	4	79592882	-0.0409464	0.000813111	0	0.0052403	0.00311487	0.0986142	-0.000655665	0.00493388	0.894803	-0.0579403	0.0131192	5.23757e-05	-0.0261395	0.010329	0.0145119	0.000518264	0.00592649	0.930774	-0.00580495	0.00705249	0.415584	-0.000873071	0.00119471	0.464912
rs10001246	4	79527272	C	T	0.743558	0.714016	cg10366878	4	79531297	0.0436187	0.00104843	0	0.00664191	0.00866711	0.447009	0.0183072	0.00976224	0.0664818	0.030191	0.0115543	0.0117658	0.0240142	0.00936614	0.0133389	-0.00989723	0.0083746	0.244622	-0.0136815	0.00839477	0.111415	-0.000687824	0.0013162	0.601264
rs10001246	4	79527272	C	T	0.743558	0.714016	cg27472221	4	79574981	0.0139088	0.000504491	2.55924e-167	0.0198648	0.010604	0.0669939	0.00808941	0.0121975	0.510511	0.0216609	0.00579259	0.000509532	0.0205358	0.00712792	0.0063431	-0.0326574	0.00926624	0.00114956	-0.0237381	0.00857991	0.00932941	-0.00210006	0.00191384	0.27251
rs10001250	4	114747010	C	T	0.404967	0.452365	cg27653165	4	114794244	0.00596347	0.000396765	4.65396e-51	0.0113284	0.00293046	0.000314696	0.00684069	0.00477913	0.158425	0.00839007	0.00536095	0.123759	0.00444691	0.00730678	0.545491	0.0015216	0.00570274	0.791051	-0.00493107	0.0064979	0.452611	0.00223028	0.00122663	0.0690315
rs10001254	4	109367600	C	T	0.355976	0.486437	cg05155319	4	109355164	0.0207602	0.000486084	0	0.0129461	0.00629249	0.0447787	0.055565	0.0113267	9.91702e-06	0.0267453	0.00594868	4.01227e-05	0.0280371	0.00585083	1.46728e-05	0.0189255	0.0172625	0.279829	-0.000166417	0.00712805	0.981496	0.00561232	0.00112977	6.77632e-07
rs10001263	4	74508	G	A	0.0953663	0.160118	cg03853134	2	122494799	-0.0325226	0.00132689	1.14267e-132	-0.00713752	0.0145385	0.625575	-0.00582586	0.013637	0.671025	-0.0111531	0.0103466	0.286126	-0.0274499	0.0163097	0.09848	-0.0162201	0.0127989	0.212756	-0.0143024	0.0108157	0.193946	-0.0232295	0.00503101	3.88849e-06
rs10001263	4	74508	G	A	0.0953663	0.160118	cg13535626	4	206267	0.014033	0.0010898	6.0832e-38	0.0326109	0.0163392	0.0513016	0.0776432	0.0243276	0.00242335	0.000854293	0.0118548	0.942833	0.0113162	0.0143243	0.433188	-0.00516554	0.00679365	0.451739	0.0100575	0.0062398	0.115275	0.0035123	0.00299397	0.240746
rs10001263	4	74508	G	A	0.0953663	0.160118	cg14186187	4	206282	0.011277	0.00107175	6.83508e-26	0.0197626	0.016507	0.236755	0.0692106	0.0319336	0.034903	0.0042141	0.0130716	0.748478	0.00772679	0.0135585	0.571258	-0.0083849	0.00648624	0.203913	0.0118546	0.00807568	0.150352	0.00335499	0.00369451	0.363825
rs10001263	4	74508	G	A	0.0953663	0.160118	cg22876092	10	88126287	-0.0289522	0.000766507	0	-0.0197908	0.0125535	0.121092	-0.0044495	0.0140516	0.752798	-0.0164472	0.00962089	0.0934325	-0.0218804	0.0104332	0.0409544	-0.0209345	0.0111642	0.0684734	-0.0217164	0.00969693	0.031053	-0.0182289	0.00319539	1.16517e-08
rs10001263	4	74508	G	A	0.0953663	0.160118	cg22947532	11	75921940	-0.00541406	0.000390745	1.17423e-43	-0.00764285	0.00551617	0.171918	-0.000357963	0.00618409	0.954067	-0.0105713	0.00559129	0.0643559	-0.00814559	0.00491491	0.103594	-0.0104676	0.00447777	0.0247708	-0.00776894	0.00485861	0.118102	-0.00391923	0.00133837	0.00340763
rs10001263	4	74508	G	A	0.0953663	0.160118	cg23813514	10	88126285	-0.00379944	0.00029565	8.47454e-38	-0.0013364	0.00473868	0.779069	0.00575361	0.00490146	0.245906	-0.0040385	0.00303138	0.188707	-0.00701482	0.00434787	0.112831	-0.00238171	0.00329288	0.473929	1.67187e-05	0.00232875	0.994309	-0.00335676	0.00103663	0.0012031
rs10001269	4	139771078	A	G	0.147314	0.190443	cg00224083	4	139773135	0.0582326	0.0012847	0	NA	NA	NA	NA	NA	NA	NA	NA	NA	NA	NA	NA	NA	NA	NA	NA	NA	NA	0.031952	0.00299052	1.20374e-26
rs10001269	4	139771078	A	G	0.147314	0.190443	cg11537946	4	139773369	0.0135856	0.00055651	1.27192e-131	NA	NA	NA	NA	NA	NA	NA	NA	NA	NA	NA	NA	NA	NA	NA	NA	NA	NA	0.0236838	0.00228239	3.16335e-25
rs10001271	4	190310125	A	G	0.642045	0.601596	cg01842719	2	241658550	-0.00847021	0.00029196	4.70692e-185	NA	NA	NA	NA	NA	NA	NA	NA	NA	NA	NA	NA	NA	NA	NA	NA	NA	NA	-0.000846624	0.000750209	0.259101
rs10001271	4	190310125	A	G	0.642045	0.601596	cg09826759	4	190284978	0.0239699	0.00162651	3.72928e-49	0.0571768	0.0220667	0.0124456	0.0507832	0.0194538	0.0118422	0.0726372	0.0217755	0.00159235	0.0849329	0.0244298	0.00104672	0.0523196	0.0186822	0.00825188	0.0501126	0.0187755	0.0112279	0.00158919	0.00326783	0.626745
rs10001271	4	190310125	A	G	0.642045	0.601596	cg14840187	4	190284988	0.0263891	0.001632	8.24044e-59	NA	NA	NA	NA	NA	NA	NA	NA	NA	NA	NA	NA	NA	NA	NA	NA	NA	NA	0.000755882	0.00322781	0.814847
rs10001271	4	190310125	A	G	0.642045	0.601596	cg15966315	17	77751636	0.00671702	0.000414248	3.95242e-59	0.00752455	0.00534573	0.165321	0.00933284	0.0049818	0.0667506	0.00783847	0.00504674	0.126565	0.00717158	0.00585445	0.226211	0.00590418	0.00662839	0.378674	0.0161631	0.00618019	0.0127147	0.0012469	0.00104983	0.234944
rs10001274	4	170471183	T	C	0.196811	0.224266	cg09178384	4	170193375	-0.0124726	0.000781421	2.3701e-57	NA	NA	NA	NA	NA	NA	NA	NA	NA	NA	NA	NA	NA	NA	NA	NA	NA	NA	-0.0023584	0.0017535	0.178637
rs10001274	4	170471183	T	C	0.196811	0.224266	cg18949666	4	170187451	-0.019892	0.000986339	1.88984e-90	NA	NA	NA	NA	NA	NA	NA	NA	NA	NA	NA	NA	NA	NA	NA	NA	NA	NA	0.00136384	0.00212178	0.520364
rs10001276	4	41586028	A	G	0.179549	0.183899	cg00957901	4	41614842	-0.0282945	0.00121321	2.65201e-120	-0.00048025	0.0111438	0.965794	0.0057333	0.0147128	0.698395	0.004106	0.00936606	0.662954	0.015002	0.0102962	0.151234	0.014139	0.00628184	0.0302662	0.00624613	0.0124446	0.618623	-0.00599555	0.00388693	0.122955
rs10001276	4	41586028	A	G	0.179549	0.183899	cg10294732	4	41614397	-0.00719445	0.000424767	2.38328e-64	NA	NA	NA	NA	NA	NA	NA	NA	NA	NA	NA	NA	NA	NA	NA	NA	NA	NA	0.000282168	0.00291149	0.922794
rs10001290	4	52943960	C	T	0.153313	0.288125	cg17631454	4	49308567	-0.0117278	0.000662511	4.03999e-70	-0.00571244	0.00726216	0.435154	-0.00709232	0.00704266	0.318664	-0.0151103	0.0126987	0.239593	-0.0145778	0.00986319	0.145557	-0.000193849	0.0163746	0.990616	-0.00203015	0.0143826	0.888495	-0.00992565	0.00333159	0.00288949
rs10001290	4	52943960	C	T	0.153313	0.288125	cg26835374	1	142618826	-0.0316993	0.00180181	2.78528e-69	-0.0455353	0.0134282	0.00135204	-0.0456348	0.0153883	0.00458726	-0.0435764	0.0184558	0.0220786	-0.0304428	0.0184722	0.105494	0.00606692	0.0257066	0.814695	-0.0197129	0.0195975	0.320832	-0.0351485	0.00552127	1.94004e-10
rs10001295	4	42086449	T	C	0.821676	0.845228	cg01135648	4	41983611	0.0116434	0.000672023	3.00236e-67	0.00663094	0.00424784	0.124705	0.00375248	0.00618908	0.547001	0.0163776	0.0057196	0.00606832	0.0316634	0.00844726	0.000455034	0.00158259	0.0137977	0.909287	-0.0178621	0.0202279	0.382767	-0.00113518	0.00165915	0.493852
rs10001295	4	42086449	T	C	0.821676	0.845228	cg08702941	4	42155308	-0.0116804	0.000641765	5.11632e-74	0.000553207	0.0037095	0.882037	0.00119272	0.00446084	0.790259	-0.0153125	0.006579	0.0239459	-0.00827082	0.00756407	0.27934	-0.0114021	0.0142125	0.427392	-0.000802983	0.0113697	0.944067	-0.000875085	0.00140531	0.533483
rs10001295	4	42086449	T	C	0.821676	0.845228	cg09098195	4	42155260	-0.0213433	0.00118708	2.81562e-72	-0.00192942	0.00805466	0.811646	0.00692073	0.00989093	0.487291	-0.0168151	0.00992446	0.0963066	-0.0151225	0.00977723	0.128118	-0.013437	0.0188325	0.479895	-0.0113624	0.014292	0.431542	-0.00012732	0.00172355	0.941113
[truncated: 310 more rows]

[truncated: 41 more sheets: ST8 - legend, ST8 - demo, ST9 - legend, ST9 - demo, ST10 - legend, ST10, ST11, ST12 -  legend, ST12, ST13, ST14, ST15 - legend, ST15, ST16 - legend, ST16, ST17, ST18 - legend, ST18, ST19, ST20 …]
